# Supplementary material for: Identification of asthma-related genes using asthmatic blood eQTLs of Korean patients
Source: BMC Med Genomics. 2023 Oct 24;16:259. doi: 10.1186/s12920-023-01677-7 (PMC10599017; doi:10.1186/s12920-023-01677-7)
Supplement: Supplementary file 1 — Additional file 1: Table S1. Results of cis-eQTLs in 433 Korean patients with asthma. [file 12920_2023_1677_MOESM1_ESM.xlsx]

## Sheet: S1
	Table S1. Results of cis-eQTLs in 433 Korean patients with asthma
	chromosome	position (hg19)	SNP	GeneID	distance_from_gene (bp)	slope	eQTL P	P threshold	A1	A2
	1	886788	rs10465242	ENSG00000187961	-9176	-0.147503	2.73486e-05	2.80451e-05	G	A
	1	900730	rs3935066	ENSG00000187961	4766	-0.16267	2.67941e-06	2.80451e-05	G	A
	1	901559	rs13303160	ENSG00000187961	5595	-0.16267	2.67941e-06	2.80451e-05	G	A
	1	902997	rs7524174	ENSG00000187961	7033	-0.149135	9.27903e-06	2.80451e-05	G	A
	1	920692	rs28878601	ENSG00000187608	-15826	0.465395	9.54915e-06	2.51843e-05	A	G
	1	921660	rs6703008	ENSG00000188976	26971	0.203361	1.36591e-05	2.79171e-05	T	C
	1	922009	rs6693747	ENSG00000188976	27320	0.203361	1.36591e-05	2.79171e-05	A	G
	1	925762	rs201732829	ENSG00000187608	-10756	0.528038	2.01286e-05	2.51843e-05	T	C
	1	928297	rs112169476	ENSG00000187608	-8221	0.465395	9.54915e-06	2.51843e-05	A	G
	1	931229	rs9697692	ENSG00000187608	-5289	0.465395	9.54915e-06	2.51843e-05	T	C
	1	931508	rs2799061	ENSG00000187608	-5010	0.389838	3.66953e-06	2.51843e-05	T	A
	1	934106	rs2799063	ENSG00000187608	-2412	0.394232	1.13816e-06	2.51843e-05	A	G
	1	935046	rs113602214	ENSG00000187608	-1472	0.389838	3.66953e-06	2.51843e-05	A	G
	1	937432	rs111758243	ENSG00000187608	914	0.465395	9.54915e-06	2.51843e-05	G	A
	1	942705	rs9697682	ENSG00000187608	6187	0.497028	3.21621e-06	2.51843e-05	G	A
	1	943907	rs2488992	ENSG00000187608	7389	0.3285	3.67789e-06	2.51843e-05	C	G
	1	944180	rs182908426	ENSG00000187608	7662	0.4733	1.53724e-05	2.51843e-05	T	C
	1	945096	rs3135457	ENSG00000187608	8578	0.418436	6.08495e-07	2.51843e-05	C	T
	1	949831	rs116002608	ENSG00000187608	13313	0.497028	3.21621e-06	2.51843e-05	T	C
	1	949889	rs3829742	ENSG00000187608	13371	0.497028	3.21621e-06	2.51843e-05	A	G
	1	949925	rs2799070	ENSG00000187608	13407	0.497028	3.21621e-06	2.51843e-05	C	T
	1	951730	rs114475700	ENSG00000187608	15212	0.345893	1.07093e-05	2.51843e-05	T	C
	1	1109252	rs5010607	ENSG00000186891	-32720	-0.299886	4.38638e-07	2.1992e-05	G	A
	1	1115210	rs11260546	ENSG00000186891	-26762	-0.349206	2.24893e-09	2.1992e-05	G	A
	1	1115213	rs11260547	ENSG00000186891	-26759	-0.349206	2.24893e-09	2.1992e-05	G	T
	1	1116553	rs72631898	ENSG00000186891	-25419	-0.333552	1.22483e-08	2.1992e-05	C	G
	1	1121014	rs3813204	ENSG00000186891	-20958	-0.342764	1.37102e-10	2.1992e-05	G	A
	1	1121341	rs4297230	ENSG00000186891	-20631	-0.356366	3.55981e-11	2.1992e-05	C	T
	1	1121358	rs80057011	ENSG00000186891	-20614	-0.38542	1.12307e-09	2.1992e-05	C	A
	1	1121625	rs4081334	ENSG00000186891	-20347	-0.368384	7.95187e-12	2.1992e-05	C	G
	1	1121715	rs4081333	ENSG00000186891	-20257	-0.392329	4.70737e-08	2.1992e-05	T	C
	1	1121794	rs11260549	ENSG00000186891	-20178	-0.368384	7.95187e-12	2.1992e-05	G	A
	1	1122024	rs4314833	ENSG00000186891	-19948	-0.368384	7.95187e-12	2.1992e-05	T	C
	1	1122196	rs4634847	ENSG00000186891	-19776	-0.361496	1.75727e-11	2.1992e-05	A	G
	1	1122319	rs7415847	ENSG00000186891	-19653	-0.368384	7.95187e-12	2.1992e-05	C	T
	1	1122516	rs11260551	ENSG00000186891	-19456	-0.368384	7.95187e-12	2.1992e-05	G	A
	1	1122539	rs12063897	ENSG00000186891	-19433	-0.392329	4.70737e-08	2.1992e-05	G	A
	1	1122916	rs28460227	ENSG00000186891	-19056	-0.380358	1.25614e-07	2.1992e-05	G	A
	1	1122937	rs28648687	ENSG00000186891	-19035	-0.380358	1.25614e-07	2.1992e-05	A	G
	1	1123106	rs12401472	ENSG00000186891	-18866	-0.36259	1.92921e-11	2.1992e-05	G	A
	1	1123434	rs12066716	ENSG00000186891	-18538	-0.434031	2.12817e-13	2.1992e-05	A	T
	1	1124257	rs10907172	ENSG00000186891	-17715	-0.36259	1.92921e-11	2.1992e-05	A	G
	1	1124399	rs10907173	ENSG00000186891	-17573	-0.355754	4.17555e-11	2.1992e-05	C	G
	1	1124819	rs6694487	ENSG00000186891	-17153	-0.380358	1.25614e-07	2.1992e-05	T	C
	1	1124891	rs61768485	ENSG00000186891	-17081	-0.36259	1.92921e-11	2.1992e-05	G	A
	1	1125110	rs12124436	ENSG00000186891	-16862	-0.36259	1.92921e-11	2.1992e-05	T	C
	1	1125220	rs12065129	ENSG00000186891	-16752	-0.380358	1.25614e-07	2.1992e-05	T	C
	1	1126236	rs4578157	ENSG00000186891	-15736	-0.355754	4.17555e-11	2.1992e-05	G	A
	1	1126255	rs4449971	ENSG00000186891	-15717	-0.372193	1.94144e-12	2.1992e-05	G	C
	1	1126994	rs2094830	ENSG00000186891	-14978	-0.372193	1.94144e-12	2.1992e-05	G	A
	1	1127101	rs9659458	ENSG00000186891	-14871	-0.460619	2.55573e-11	2.1992e-05	A	C
	1	1127137	rs12062271	ENSG00000186891	-14835	-0.460619	2.55573e-11	2.1992e-05	C	A
	1	1127322	rs11260552	ENSG00000186891	-14650	-0.372193	1.94144e-12	2.1992e-05	G	A
	1	1127330	rs12061357	ENSG00000186891	-14642	-0.460619	2.55573e-11	2.1992e-05	T	C
	1	1127380	rs11260553	ENSG00000186891	-14592	-0.372193	1.94144e-12	2.1992e-05	G	A
	1	1127507	rs12021582	ENSG00000186891	-14465	-0.372193	1.94144e-12	2.1992e-05	G	A
	1	1127523	rs12024296	ENSG00000186891	-14449	-0.372193	1.94144e-12	2.1992e-05	C	T
	1	1127681	rs61768486	ENSG00000186891	-14291	-0.372193	1.94144e-12	2.1992e-05	G	A
	1	1128331	rs61766176	ENSG00000186891	-13641	-0.372193	1.94144e-12	2.1992e-05	G	T
	1	1128338	rs146514645	ENSG00000186891	-13634	-0.620547	1.39809e-05	2.1992e-05	T	G
	1	1128429	rs61766177	ENSG00000186891	-13543	-0.372193	1.94144e-12	2.1992e-05	G	A
	1	1129122	rs9659213	ENSG00000186891	-12850	-0.460619	2.55573e-11	2.1992e-05	C	G
	1	1129672	rs11260554	ENSG00000186891	-12300	-0.372193	1.94144e-12	2.1992e-05	G	T
	1	1129707	rs11260555	ENSG00000186891	-12265	-0.372193	1.94144e-12	2.1992e-05	A	G
	1	1129789	rs12060374	ENSG00000186891	-12183	-0.460619	2.55573e-11	2.1992e-05	C	G
	1	1129920	rs12060422	ENSG00000186891	-12052	-0.460619	2.55573e-11	2.1992e-05	A	G
	1	1130093	rs12026524	ENSG00000186891	-11879	-0.372193	1.94144e-12	2.1992e-05	C	T
	1	1130480	rs9659772	ENSG00000186891	-11492	-0.372193	1.94144e-12	2.1992e-05	G	A
	1	1130727	rs10907175	ENSG00000186891	-11245	-0.460619	2.55573e-11	2.1992e-05	C	A
	1	1130855	rs10907176	ENSG00000186891	-11117	-0.450922	8.11067e-11	2.1992e-05	C	T
	1	1131052	rs12066103	ENSG00000186891	-10920	-0.460619	2.55573e-11	2.1992e-05	T	C
	1	1131236	rs12062042	ENSG00000186891	-10736	-0.460619	2.55573e-11	2.1992e-05	T	G
	1	1131441	rs12403745	ENSG00000186891	-10531	-0.372193	1.94144e-12	2.1992e-05	C	T
	1	1132938	rs2274791	ENSG00000186891	-9034	-0.374784	1.55091e-12	2.1992e-05	G	A
	1	1133254	rs12026794	ENSG00000186891	-8718	-0.372193	1.94144e-12	2.1992e-05	G	A
	1	1134633	rs11260558	ENSG00000186891	-7339	-0.371957	1.89547e-12	2.1992e-05	C	T
	1	1134707	rs9727747	ENSG00000186891	-7265	-0.371957	1.89547e-12	2.1992e-05	G	A
	1	1138285	rs74508499	ENSG00000186891	-3687	-0.471127	2.37145e-13	2.1992e-05	G	C
	1	1138285	rs74508499	ENSG00000186827	-11248	-0.281006	1.95763e-05	2.58727e-05	G	C
	1	1143657	rs3753348	ENSG00000186891	1685	-0.403849	5.8527e-08	2.1992e-05	G	C
	1	1144653	rs78021605	ENSG00000186891	2681	-0.489506	4.80157e-15	2.1992e-05	A	G
	1	1144696	rs111842318	ENSG00000186891	2724	-0.489506	4.80157e-15	2.1992e-05	C	T
	1	1145411	rs36057244	ENSG00000186891	3439	-0.49391	2.05562e-15	2.1992e-05	A	G
	1	1145441	rs35916760	ENSG00000186891	3469	-0.489506	4.80157e-15	2.1992e-05	G	A
	1	1145467	rs34279802	ENSG00000186891	3495	-0.489506	4.80157e-15	2.1992e-05	G	C
	1	1145766	rs34067070	ENSG00000186891	3794	-0.489506	4.80157e-15	2.1992e-05	G	C
	1	1147243	rs2298211	ENSG00000186891	5271	-0.489506	4.80157e-15	2.1992e-05	C	A
	1	1147297	rs2298212	ENSG00000186891	5325	-0.489506	4.80157e-15	2.1992e-05	A	G
	1	1147422	rs17568	ENSG00000186891	5450	-0.300227	3.40806e-07	2.1992e-05	C	T
	1	1147770	rs9661697	ENSG00000186891	5798	-0.501144	3.29265e-15	2.1992e-05	A	G
	1	1150181	rs35659545	ENSG00000186891	8209	-0.489506	4.80157e-15	2.1992e-05	C	G
	1	1150448	rs34115518	ENSG00000186891	8476	-0.489506	4.80157e-15	2.1992e-05	C	T
	1	1151232	rs3813201	ENSG00000186891	9260	-0.549802	1.52818e-23	2.1992e-05	C	T
	1	1151973	rs75972122	ENSG00000186891	10001	-0.551515	5.48674e-24	2.1992e-05	C	G
	1	1152631	rs11721	ENSG00000186891	10659	-0.528682	3.14688e-22	2.1992e-05	A	C
	1	1153113	rs12036216	ENSG00000186891	11141	-0.530382	3.78298e-22	2.1992e-05	A	G
	1	1154539	rs9659553	ENSG00000186891	12567	-0.486861	6.83094e-15	2.1992e-05	A	G
	1	1154858	rs3737725	ENSG00000186891	12886	-0.441193	8.64649e-09	2.1992e-05	T	C
	1	1155238	rs12134035	ENSG00000186891	13266	-0.437784	1.00157e-14	2.1992e-05	A	G
	1	1155321	rs79501625	ENSG00000186891	13349	-0.485039	6.03433e-15	2.1992e-05	T	C
	1	1156131	rs2887286	ENSG00000186891	14159	-0.317561	1.41038e-07	2.1992e-05	T	C
	1	1156655	rs75998592	ENSG00000186891	14683	-0.426288	4.35758e-12	2.1992e-05	A	G
	1	1156735	rs79361728	ENSG00000186891	14763	-0.420352	8.97299e-12	2.1992e-05	C	T
	1	1157340	rs56013947	ENSG00000186891	15368	-0.42324	5.35756e-12	2.1992e-05	G	A
	1	1157372	rs55683245	ENSG00000186891	15400	-0.42324	5.35756e-12	2.1992e-05	A	G
	1	1157547	rs79118541	ENSG00000186891	15575	-0.42324	5.35756e-12	2.1992e-05	C	T
	1	1157564	rs75124586	ENSG00000186891	15592	-0.42324	5.35756e-12	2.1992e-05	A	G
	1	1157625	rs74374908	ENSG00000186891	15653	-0.42324	5.35756e-12	2.1992e-05	T	C
	1	1157631	rs79875872	ENSG00000186891	15659	-0.42324	5.35756e-12	2.1992e-05	A	G
	1	1157684	rs79281810	ENSG00000186891	15712	-0.42324	5.35756e-12	2.1992e-05	T	C
	1	1157705	rs79339398	ENSG00000186891	15733	-0.42324	5.35756e-12	2.1992e-05	G	C
	1	1157834	rs79561057	ENSG00000186891	15862	-0.42324	5.35756e-12	2.1992e-05	T	C
	1	1157862	rs78596995	ENSG00000186891	15890	-0.42324	5.35756e-12	2.1992e-05	T	C
	1	1157974	rs76056412	ENSG00000186891	16002	-0.42324	5.35756e-12	2.1992e-05	G	A
	1	1157991	rs74930764	ENSG00000186891	16019	-0.42324	5.35756e-12	2.1992e-05	A	G
	1	1158020	rs112678550	ENSG00000186891	16048	-0.42324	5.35756e-12	2.1992e-05	C	A
	1	1158277	rs3813199	ENSG00000186891	16305	-0.42324	5.35756e-12	2.1992e-05	A	G
	1	1158326	rs3813198	ENSG00000186891	16354	-0.42324	5.35756e-12	2.1992e-05	A	G
	1	1158357	rs76888271	ENSG00000186891	16385	-0.42324	5.35756e-12	2.1992e-05	G	A
	1	1158948	rs75967767	ENSG00000186891	16976	-0.425733	2.4189e-12	2.1992e-05	G	A
	1	1158948	rs75967767	ENSG00000186827	9415	-0.261124	2.53922e-05	2.58727e-05	G	A
	1	1158973	rs79367599	ENSG00000186891	17001	-0.424778	4.30338e-12	2.1992e-05	T	A
	1	1158975	rs74808088	ENSG00000186891	17003	-0.41262	2.11685e-11	2.1992e-05	C	A
	1	1159020	rs113206287	ENSG00000186891	17048	-0.41262	2.11685e-11	2.1992e-05	G	A
	1	1159024	rs77472198	ENSG00000186891	17052	-0.41262	2.11685e-11	2.1992e-05	T	C
	1	1159062	rs79028173	ENSG00000186891	17090	-0.41262	2.11685e-11	2.1992e-05	C	T
	1	1159107	rs114919826	ENSG00000186891	17135	-0.41171	2.40896e-11	2.1992e-05	A	G
	1	1159485	rs75700266	ENSG00000186891	17513	-0.423769	4.95199e-12	2.1992e-05	T	C
	1	1159729	rs112733189	ENSG00000186891	17757	-0.423769	4.95199e-12	2.1992e-05	G	T
	1	1160163	rs111452679	ENSG00000186891	18191	-0.427479	2.18327e-12	2.1992e-05	A	G
	1	1160224	rs79242155	ENSG00000186891	18252	-0.423769	4.95199e-12	2.1992e-05	T	C
	1	1160226	rs75165450	ENSG00000186891	18254	-0.423769	4.95199e-12	2.1992e-05	G	A
	1	1160665	rs6671424	ENSG00000186891	18693	-0.423769	4.95199e-12	2.1992e-05	A	G
	1	1160809	rs3753343	ENSG00000186891	18837	-0.423769	4.95199e-12	2.1992e-05	C	T
	1	1160856	rs3753342	ENSG00000186891	18884	-0.423769	4.95199e-12	2.1992e-05	C	T
	1	1161362	rs111698464	ENSG00000186891	19390	-0.416008	5.44386e-12	2.1992e-05	G	A
	1	1161362	rs111698464	ENSG00000186827	11829	-0.263055	1.89592e-05	2.58727e-05	G	A
	1	1161383	rs74046651	ENSG00000186891	19411	-0.388517	1.85215e-05	2.1992e-05	T	G
	1	1161393	rs12087719	ENSG00000186891	19421	-0.416008	5.44386e-12	2.1992e-05	T	C
	1	1161393	rs12087719	ENSG00000186827	11860	-0.263055	1.89592e-05	2.58727e-05	T	C
	1	1161641	rs78913203	ENSG00000186891	19669	-0.416008	5.44386e-12	2.1992e-05	A	G
	1	1161641	rs78913203	ENSG00000186827	12108	-0.263055	1.89592e-05	2.58727e-05	A	G
	1	1161717	rs115953853	ENSG00000186891	19745	-0.408732	2.17286e-11	2.1992e-05	T	C
	1	1161780	rs113791678	ENSG00000186891	19808	-0.416008	5.44386e-12	2.1992e-05	T	C
	1	1161780	rs113791678	ENSG00000186827	12247	-0.263055	1.89592e-05	2.58727e-05	T	C
	1	1161866	rs78107697	ENSG00000186891	19894	-0.417901	3.63667e-12	2.1992e-05	T	C
	1	1161866	rs78107697	ENSG00000186827	12333	-0.272939	8.33574e-06	2.58727e-05	T	C
	1	1162272	rs3766189	ENSG00000186891	20300	-0.416008	5.44386e-12	2.1992e-05	T	C
	1	1162272	rs3766189	ENSG00000186827	12739	-0.263055	1.89592e-05	2.58727e-05	T	C
	1	1162281	rs3766188	ENSG00000186891	20309	-0.416008	5.44386e-12	2.1992e-05	A	G
	1	1162281	rs3766188	ENSG00000186827	12748	-0.263055	1.89592e-05	2.58727e-05	A	G
	1	1162316	rs3766187	ENSG00000186891	20344	-0.420475	2.91796e-12	2.1992e-05	T	G
	1	1162435	rs3766186	ENSG00000186891	20463	-0.416008	5.44386e-12	2.1992e-05	A	C
	1	1162435	rs3766186	ENSG00000186827	12902	-0.263055	1.89592e-05	2.58727e-05	A	C
	1	1162541	rs80322353	ENSG00000186891	20569	-0.416008	5.44386e-12	2.1992e-05	C	G
	1	1162541	rs80322353	ENSG00000186827	13008	-0.263055	1.89592e-05	2.58727e-05	C	G
	1	1163172	rs112819941	ENSG00000186891	21200	-0.416008	5.44386e-12	2.1992e-05	C	T
	1	1163172	rs112819941	ENSG00000186827	13639	-0.263055	1.89592e-05	2.58727e-05	C	T
	1	1163266	rs112328659	ENSG00000186891	21294	-0.416008	5.44386e-12	2.1992e-05	A	G
	1	1163266	rs112328659	ENSG00000186827	13733	-0.263055	1.89592e-05	2.58727e-05	A	G
	1	1163355	rs55701216	ENSG00000186891	21383	-0.416008	5.44386e-12	2.1992e-05	C	T
	1	1163355	rs55701216	ENSG00000186827	13822	-0.263055	1.89592e-05	2.58727e-05	C	T
	1	1163449	rs56070543	ENSG00000186891	21477	-0.416008	5.44386e-12	2.1992e-05	C	T
	1	1163449	rs56070543	ENSG00000186827	13916	-0.263055	1.89592e-05	2.58727e-05	C	T
	1	1163474	rs56378990	ENSG00000186891	21502	-0.411375	2.34661e-11	2.1992e-05	G	A
	1	1163474	rs56378990	ENSG00000186827	13941	-0.265641	2.22462e-05	2.58727e-05	G	A
	1	1163804	rs7515488	ENSG00000186891	21832	-0.376675	1.14855e-10	2.1992e-05	T	C
	1	1164540	rs80229541	ENSG00000186891	22568	-0.416008	5.44386e-12	2.1992e-05	T	G
	1	1164540	rs80229541	ENSG00000186827	15007	-0.263055	1.89592e-05	2.58727e-05	T	G
	1	1164687	rs75188282	ENSG00000186891	22715	-0.416008	5.44386e-12	2.1992e-05	C	G
	1	1164687	rs75188282	ENSG00000186827	15154	-0.263055	1.89592e-05	2.58727e-05	C	G
	1	1165361	rs76024681	ENSG00000186891	23389	-0.416008	5.44386e-12	2.1992e-05	G	A
	1	1165361	rs76024681	ENSG00000186827	15828	-0.263055	1.89592e-05	2.58727e-05	G	A
	1	1165471	rs77819818	ENSG00000186891	23499	-0.416008	5.44386e-12	2.1992e-05	C	T
	1	1165471	rs77819818	ENSG00000186827	15938	-0.263055	1.89592e-05	2.58727e-05	C	T
	1	1165725	rs77696650	ENSG00000186891	23753	-0.416008	5.44386e-12	2.1992e-05	G	A
	1	1165725	rs77696650	ENSG00000186827	16192	-0.263055	1.89592e-05	2.58727e-05	G	A
	1	1165821	rs79493008	ENSG00000186891	23849	-0.416008	5.44386e-12	2.1992e-05	C	T
	1	1165821	rs79493008	ENSG00000186827	16288	-0.263055	1.89592e-05	2.58727e-05	C	T
	1	1166075	rs55893507	ENSG00000186891	24103	-0.416008	5.44386e-12	2.1992e-05	A	G
	1	1166075	rs55893507	ENSG00000186827	16542	-0.263055	1.89592e-05	2.58727e-05	A	G
	1	1166177	rs55717744	ENSG00000186891	24205	-0.416008	5.44386e-12	2.1992e-05	C	G
	1	1166177	rs55717744	ENSG00000186827	16644	-0.263055	1.89592e-05	2.58727e-05	C	G
	1	1166205	rs56316126	ENSG00000186891	24233	-0.416008	5.44386e-12	2.1992e-05	T	C
	1	1166205	rs56316126	ENSG00000186827	16672	-0.263055	1.89592e-05	2.58727e-05	T	C
	1	1166887	rs60252802	ENSG00000186891	24915	-0.418593	2.335e-12	2.1992e-05	C	T
	1	1170982	rs77994686	ENSG00000186891	29010	-0.423326	2.9413e-12	2.1992e-05	A	C
	1	1170982	rs77994686	ENSG00000186827	21449	-0.268229	1.43992e-05	2.58727e-05	A	C
	1	1171022	rs12089192	ENSG00000186891	29050	-0.425047	2.01275e-12	2.1992e-05	C	G
	1	1171249	rs7528416	ENSG00000186891	29277	-0.415878	1.26181e-11	2.1992e-05	C	T
	1	1171249	rs7528416	ENSG00000186827	21716	-0.26404	2.41746e-05	2.58727e-05	C	T
	1	1171377	rs7536250	ENSG00000186891	29405	-0.420163	5.14286e-12	2.1992e-05	G	A
	1	1171683	rs7536568	ENSG00000186891	29711	-0.409357	1.12894e-11	2.1992e-05	G	A
	1	1173611	rs6697886	ENSG00000186891	31639	-0.426795	2.22602e-12	2.1992e-05	A	G
	1	1174263	rs80242057	ENSG00000186891	32291	-0.418261	1.01667e-11	2.1992e-05	A	G
	1	1174954	rs6687563	ENSG00000186891	32982	-0.400716	3.75305e-11	2.1992e-05	C	T
	1	1175305	rs115765087	ENSG00000186891	33333	-0.400716	3.75305e-11	2.1992e-05	A	G
	1	1175747	rs113143549	ENSG00000186891	33775	-0.375442	3.69508e-10	2.1992e-05	G	A
	1	1175770	rs114105718	ENSG00000186891	33798	-0.375442	3.69508e-10	2.1992e-05	A	G
	1	1176433	rs12096091	ENSG00000186891	34461	-0.380906	1.55008e-10	2.1992e-05	G	A
	1	1176597	rs6675798	ENSG00000186891	34625	-0.377382	2.5685e-10	2.1992e-05	C	T
	1	1177019	rs77550145	ENSG00000186891	35047	-0.377382	2.5685e-10	2.1992e-05	C	T
	1	1177211	rs79361800	ENSG00000186891	35239	-0.377382	2.5685e-10	2.1992e-05	C	G
	1	1177474	rs2297863	ENSG00000186891	35502	-0.377382	2.5685e-10	2.1992e-05	G	A
	1	1177630	rs2297864	ENSG00000186891	35658	-0.402729	2.53354e-11	2.1992e-05	G	A
	1	1178245	rs11260566	ENSG00000186891	36273	-0.380007	4.1509e-10	2.1992e-05	T	C
	1	1178482	rs78555129	ENSG00000186891	36510	-0.402729	2.53354e-11	2.1992e-05	G	A
	1	1178925	rs12093154	ENSG00000186891	36953	-0.402729	2.53354e-11	2.1992e-05	A	G
	1	1179030	rs111673713	ENSG00000186891	37058	-0.402729	2.53354e-11	2.1992e-05	A	G
	1	1179309	rs113164957	ENSG00000186891	37337	-0.402729	2.53354e-11	2.1992e-05	A	G
	1	1179983	rs76342560	ENSG00000186891	38011	-0.402729	2.53354e-11	2.1992e-05	A	G
	1	1180779	rs55812745	ENSG00000186891	38807	-0.261286	1.79696e-06	2.1992e-05	G	C
	1	1181751	rs6603783	ENSG00000186891	39779	-0.407233	7.29203e-14	2.1992e-05	C	T
	1	1183397	rs78446752	ENSG00000186891	41425	-0.404702	2.7153e-11	2.1992e-05	T	C
	1	1183858	rs113908945	ENSG00000186891	41886	-0.413565	4.13477e-14	2.1992e-05	T	G
	1	1183865	rs111798607	ENSG00000186891	41893	-0.413565	4.13477e-14	2.1992e-05	T	C
	1	1185260	rs4567233	ENSG00000186891	43288	-0.413105	1.86156e-14	2.1992e-05	G	A
	1	1186502	rs6603785	ENSG00000186891	44530	-0.410879	2.94173e-14	2.1992e-05	T	A
	1	1186821	rs140918627	ENSG00000186891	44849	-0.408072	3.76712e-10	2.1992e-05	T	C
	1	1186998	rs113679913	ENSG00000186891	45026	-0.409248	1.11486e-11	2.1992e-05	A	G
	1	1187641	rs74491544	ENSG00000186891	45669	-0.411517	1.1449e-11	2.1992e-05	T	C
	1	1187867	rs112905538	ENSG00000186891	45895	-0.404702	2.7153e-11	2.1992e-05	A	C
	1	1187993	rs6603786	ENSG00000186891	46021	-0.404702	2.7153e-11	2.1992e-05	G	C
	1	1188225	rs6603787	ENSG00000186891	46253	-0.395268	7.40115e-11	2.1992e-05	T	G
	1	1189605	rs116866065	ENSG00000186891	47633	-0.576012	1.48068e-05	2.1992e-05	A	G
	1	1190523	rs1058161	ENSG00000224051	-69613	0.444244	2.52461e-10	1.99351e-05	T	C
	1	1191870	rs3818646	ENSG00000186891	49898	-0.407908	1.70223e-11	2.1992e-05	T	C
	1	1194545	rs77131666	ENSG00000186891	52573	-0.286482	3.70633e-08	2.1992e-05	A	T
	1	1198618	rs12563338	ENSG00000186891	56646	-0.230559	1.34098e-05	2.1992e-05	T	A
	1	1198618	rs12563338	ENSG00000184163	16516	0.218423	3.23159e-06	2.36933e-05	T	A
	1	1203938	rs4018608	ENSG00000186891	61966	-0.228759	1.3844e-05	2.1992e-05	T	C
	1	1203938	rs4018608	ENSG00000184163	21836	0.223534	1.59618e-06	2.36933e-05	T	C
	1	1209539	rs3737723	ENSG00000186891	67567	-0.235408	7.93028e-06	2.1992e-05	C	A
	1	1209636	rs3737722	ENSG00000186891	67664	-0.228634	1.30435e-05	2.1992e-05	A	G
	1	1210352	rs11260575	ENSG00000184163	28250	0.235149	4.34855e-07	2.36933e-05	A	G
	1	1210360	rs11260576	ENSG00000186891	68388	-0.224302	1.97024e-05	2.1992e-05	C	T
	1	1210435	rs74046660	ENSG00000186891	68463	-0.235408	7.93028e-06	2.1992e-05	A	G
	1	1210471	rs11260577	ENSG00000184163	28369	0.235149	4.34855e-07	2.36933e-05	T	C
	1	1210848	rs56673092	ENSG00000186891	68876	-0.235408	7.93028e-06	2.1992e-05	G	A
	1	1210963	rs6689813	ENSG00000186891	68991	-0.22995	1.19657e-05	2.1992e-05	T	C
	1	1210963	rs6689813	ENSG00000184163	28861	0.197495	2.3012e-05	2.36933e-05	T	C
	1	1211927	rs4970430	ENSG00000186891	69955	-0.235453	7.74101e-06	2.1992e-05	C	T
	1	1211927	rs4970430	ENSG00000184163	29825	0.197943	2.3323e-05	2.36933e-05	C	T
	1	1212649	rs59225223	ENSG00000184163	30547	0.241064	2.08223e-07	2.36933e-05	T	C
	1	1212649	rs59225223	ENSG00000224051	-47487	0.191253	1.87197e-05	1.99351e-05	T	C
	1	1212795	rs56210437	ENSG00000186891	70823	-0.225319	1.80117e-05	2.1992e-05	C	A
	1	1212795	rs56210437	ENSG00000184163	30693	0.203965	1.20766e-05	2.36933e-05	C	A
	1	1213936	rs6665791	ENSG00000184163	31834	0.203012	1.39327e-05	2.36933e-05	G	A
	1	1215074	rs74046664	ENSG00000184163	32972	0.207317	8.77536e-06	2.36933e-05	A	G
	1	1215078	rs74046665	ENSG00000184163	32976	0.207317	8.77536e-06	2.36933e-05	A	G
	1	1216195	rs55834051	ENSG00000186891	74223	-0.233268	8.9733e-06	2.1992e-05	C	A
	1	1216195	rs55834051	ENSG00000184163	34093	0.204863	1.11794e-05	2.36933e-05	C	A
	1	1216581	rs1262893	ENSG00000224051	-43555	0.462339	9.31947e-12	1.99351e-05	C	G
	1	1217011	rs1262894	ENSG00000224051	-43125	0.382688	1.44753e-09	1.99351e-05	C	A
	1	1217020	rs1262895	ENSG00000224051	-43116	0.461512	5.82439e-12	1.99351e-05	C	G
	1	1217258	rs1262896	ENSG00000224051	-42878	0.475622	1.01511e-12	1.99351e-05	C	G
	1	1218086	rs6603788	ENSG00000186827	68553	-0.225827	1.35237e-05	2.58727e-05	C	T
	1	1218086	rs6603788	ENSG00000184163	35984	0.2261	8.46499e-07	2.36933e-05	C	T
	1	1218086	rs6603788	ENSG00000224051	-42050	0.195363	9.30396e-06	1.99351e-05	C	T
	1	1219941	rs115834287	ENSG00000186891	77969	-0.323872	2.26432e-08	2.1992e-05	A	G
	1	1219941	rs115834287	ENSG00000186827	70408	-0.266421	4.89853e-06	2.58727e-05	A	G
	1	1220136	rs2144440	ENSG00000186891	78164	-0.221481	2.11674e-05	2.1992e-05	A	G
	1	1220136	rs2144440	ENSG00000186827	70603	-0.224081	1.66685e-05	2.58727e-05	A	G
	1	1220136	rs2144440	ENSG00000184163	38034	0.22087	1.63643e-06	2.36933e-05	A	G
	1	1220136	rs2144440	ENSG00000224051	-40000	0.213609	1.25613e-06	1.99351e-05	A	G
	1	1220504	rs2064600	ENSG00000186891	78532	-0.231736	1.03063e-05	2.1992e-05	G	A
	1	1220504	rs2064600	ENSG00000224051	-39632	0.204345	4.55099e-06	1.99351e-05	G	A
	1	1220954	rs12751100	ENSG00000186827	71421	-0.234426	7.14744e-06	2.58727e-05	G	A
	1	1220954	rs12751100	ENSG00000184163	38852	0.233407	4.36613e-07	2.36933e-05	G	A
	1	1220954	rs12751100	ENSG00000224051	-39182	0.205076	3.72698e-06	1.99351e-05	G	A
	1	1221138	rs11260578	ENSG00000186891	79166	-0.233675	8.31026e-06	2.1992e-05	G	A
	1	1221138	rs11260578	ENSG00000224051	-38998	0.196683	1.00398e-05	1.99351e-05	G	A
	1	1221717	rs13306647	ENSG00000186891	79745	-0.233675	8.31026e-06	2.1992e-05	C	T
	1	1221717	rs13306647	ENSG00000224051	-38419	0.196683	1.00398e-05	1.99351e-05	C	T
	1	1222267	rs11260579	ENSG00000186891	80295	-0.237796	5.47865e-06	2.1992e-05	G	C
	1	1222267	rs11260579	ENSG00000224051	-37869	0.197983	8.43447e-06	1.99351e-05	G	C
	1	1223385	rs2228579	ENSG00000186891	81413	-0.248558	2.43401e-06	2.1992e-05	G	C
	1	1226348	rs586965	ENSG00000186891	84376	-0.39698	2.02068e-11	2.1992e-05	C	G
	1	1226757	rs6690013	ENSG00000224051	-33379	0.545951	3.29534e-19	1.99351e-05	A	G
	1	1226889	rs609805	ENSG00000224051	-33247	0.553871	2.80527e-20	1.99351e-05	A	G
	1	1227244	rs2239609	ENSG00000186891	85272	-0.372168	6.86629e-10	2.1992e-05	A	G
	1	1227249	rs621668	ENSG00000224051	-32887	0.551788	9.58442e-20	1.99351e-05	C	T
	1	1227897	rs3737721	ENSG00000186891	85925	-0.257594	7.88578e-07	2.1992e-05	A	G
	1	1227897	rs3737721	ENSG00000186827	78364	-0.223387	1.9843e-05	2.58727e-05	A	G
	1	1227897	rs3737721	ENSG00000224051	-32239	0.202992	4.8427e-06	1.99351e-05	A	G
	1	1230408	rs1749953	ENSG00000224051	-29728	0.574852	8.76741e-25	1.99351e-05	C	A
	1	1230408	rs1749953	ENSG00000169962	-36252	0.250155	5.7509e-06	1.93819e-05	C	A
	1	1230419	rs1272959	ENSG00000186891	88447	-0.325524	6.78763e-09	2.1992e-05	T	C
	1	1230440	rs12041067	ENSG00000186891	88468	-0.264201	5.20184e-07	2.1992e-05	C	A
	1	1230440	rs12041067	ENSG00000186827	80907	-0.227178	1.7233e-05	2.58727e-05	C	A
	1	1230440	rs12041067	ENSG00000224051	-29696	0.248893	2.27401e-08	1.99351e-05	C	A
	1	1230689	rs1749952	ENSG00000224051	-29447	0.574852	8.76741e-25	1.99351e-05	T	C
	1	1230689	rs1749952	ENSG00000169962	-35971	0.250155	5.7509e-06	1.93819e-05	T	C
	1	1231507	rs619608	ENSG00000224051	-28629	0.574852	8.76741e-25	1.99351e-05	A	G
	1	1231507	rs619608	ENSG00000169962	-35153	0.250155	5.7509e-06	1.93819e-05	A	G
	1	1231656	rs1749951	ENSG00000224051	-28480	0.540039	1.74023e-16	1.99351e-05	A	G
	1	1232319	rs604618	ENSG00000224051	-27817	0.561858	9.85688e-25	1.99351e-05	A	G
	1	1232319	rs604618	ENSG00000169962	-34341	0.240785	8.1897e-06	1.93819e-05	A	G
	1	1233580	rs2297234	ENSG00000224051	-26556	-0.209563	3.30692e-06	1.99351e-05	T	G
	1	1233672	rs2297233	ENSG00000186891	91700	-0.260348	7.93564e-07	2.1992e-05	C	A
	1	1233672	rs2297233	ENSG00000186827	84139	-0.223598	2.40593e-05	2.58727e-05	C	A
	1	1233672	rs2297233	ENSG00000224051	-26464	0.242105	5.82075e-08	1.99351e-05	C	A
	1	1233941	rs1739855	ENSG00000186891	91969	-0.325524	6.78763e-09	2.1992e-05	T	C
	1	1235710	rs640712	ENSG00000186891	93738	-0.325524	6.78763e-09	2.1992e-05	T	A
	1	1237036	rs2477782	ENSG00000186891	95064	-0.318694	1.16142e-08	2.1992e-05	T	C
	1	1237538	rs2296476	ENSG00000186891	95566	-0.263621	5.29241e-07	2.1992e-05	G	A
	1	1237538	rs2296476	ENSG00000186827	88005	-0.228245	1.52103e-05	2.58727e-05	G	A
	1	1237538	rs2296476	ENSG00000224051	-22598	0.243612	4.37421e-08	1.99351e-05	G	A
	1	1237604	rs2296475	ENSG00000224051	-22532	0.563951	1.59386e-24	1.99351e-05	T	C
	1	1237604	rs2296475	ENSG00000169962	-29056	0.244768	6.77852e-06	1.93819e-05	T	C
	1	1238492	rs12408158	ENSG00000186891	96520	-0.360195	1.71511e-10	2.1992e-05	A	G
	1	1239180	rs34272775	ENSG00000186891	97208	-0.360195	1.71511e-10	2.1992e-05	A	G
	1	1239339	rs11260584	ENSG00000224051	-20797	0.570086	1.022e-25	1.99351e-05	T	G
	1	1239339	rs11260584	ENSG00000169962	-27321	0.242124	6.7473e-06	1.93819e-05	T	G
	1	1239935	rs12410087	ENSG00000186891	97963	-0.360195	1.71511e-10	2.1992e-05	C	A
	1	1239953	rs10399878	ENSG00000224051	-20183	0.564524	4.85174e-24	1.99351e-05	A	G
	1	1239953	rs10399878	ENSG00000169962	-26707	0.240205	1.25333e-05	1.93819e-05	A	G
	1	1240237	rs12409587	ENSG00000224051	-19899	0.449605	8.71148e-06	1.99351e-05	G	C
	1	1240717	rs3766182	ENSG00000186891	98745	-0.268497	2.93892e-07	2.1992e-05	T	C
	1	1240717	rs3766182	ENSG00000186827	91184	-0.227204	1.57019e-05	2.58727e-05	T	C
	1	1240717	rs3766182	ENSG00000224051	-19419	0.243591	3.98286e-08	1.99351e-05	T	C
	1	1241023	rs1536167	ENSG00000186891	99051	-0.264529	3.9937e-07	2.1992e-05	A	G
	1	1241023	rs1536167	ENSG00000186827	91490	-0.224813	1.79401e-05	2.58727e-05	A	G
	1	1241023	rs1536167	ENSG00000224051	-19113	0.242707	3.94981e-08	1.99351e-05	A	G
	1	1241529	rs1536168	ENSG00000224051	-18607	0.577939	9.52277e-26	1.99351e-05	A	G
	1	1241529	rs1536168	ENSG00000169962	-25131	0.245261	6.78561e-06	1.93819e-05	A	G
	1	1241800	rs3737720	ENSG00000186891	99828	-0.32615	4.22245e-09	2.1992e-05	G	A
	1	1241903	rs3737719	ENSG00000186891	99931	-0.326571	3.07044e-09	2.1992e-05	G	C
	1	1241964	rs3737718	ENSG00000186891	99992	-0.263238	4.57537e-07	2.1992e-05	G	A
	1	1241964	rs3737718	ENSG00000186827	92431	-0.23178	9.63198e-06	2.58727e-05	G	A
	1	1241964	rs3737718	ENSG00000224051	-18172	0.243801	3.4184e-08	1.99351e-05	G	A
	1	1242084	rs3737717	ENSG00000186891	100112	-0.268497	2.93892e-07	2.1992e-05	A	G
	1	1242084	rs3737717	ENSG00000186827	92551	-0.227204	1.57019e-05	2.58727e-05	A	G
	1	1242084	rs3737717	ENSG00000224051	-18052	0.243591	3.98286e-08	1.99351e-05	A	G
	1	1242215	rs4970431	ENSG00000224051	-17921	0.538926	1.7004e-16	1.99351e-05	A	G
	1	1242468	rs2274264	ENSG00000186891	100496	-0.268497	2.93892e-07	2.1992e-05	G	A
	1	1242468	rs2274264	ENSG00000186827	92935	-0.227204	1.57019e-05	2.58727e-05	G	A
	1	1242468	rs2274264	ENSG00000224051	-17668	0.243591	3.98286e-08	1.99351e-05	G	A
	1	1242656	rs2274263	ENSG00000186891	100684	-0.268497	2.93892e-07	2.1992e-05	G	A
	1	1242656	rs2274263	ENSG00000186827	93123	-0.227204	1.57019e-05	2.58727e-05	G	A
	1	1242656	rs2274263	ENSG00000224051	-17480	0.243591	3.98286e-08	1.99351e-05	G	A
	1	1242707	rs2274262	ENSG00000186891	100735	-0.32615	4.22245e-09	2.1992e-05	G	A
	1	1242983	rs2887285	ENSG00000186891	101011	-0.324652	5.91536e-09	2.1992e-05	A	G
	1	1246004	rs2296474	ENSG00000224051	-14132	0.542884	1.32204e-16	1.99351e-05	A	G
	1	1247542	rs201097701	ENSG00000224051	-12594	0.593395	1.25728e-05	1.99351e-05	A	G
	1	1249819	rs147041426	ENSG00000224051	-10317	0.593395	1.25728e-05	1.99351e-05	A	G
	1	1252309	rs35031478	ENSG00000224051	-7827	0.47068	3.84811e-20	1.99351e-05	A	T
	1	1254136	rs4970432	ENSG00000224051	-6000	0.562533	3.26769e-26	1.99351e-05	G	A
	1	1254136	rs4970432	ENSG00000169962	-12524	0.25995	7.23535e-07	1.93819e-05	G	A
	1	1254255	rs62623580	ENSG00000224051	-5881	0.47401	3.41016e-06	1.99351e-05	A	G
	1	1254436	rs1886773	ENSG00000224051	-5700	0.550556	2.40294e-24	1.99351e-05	A	G
	1	1254436	rs1886773	ENSG00000169962	-12224	0.23194	1.3628e-05	1.93819e-05	A	G
	1	1254443	rs1886772	ENSG00000224051	-5693	0.561828	5.00559e-26	1.99351e-05	G	A
	1	1254443	rs1886772	ENSG00000169962	-12217	0.257663	9.59194e-07	1.93819e-05	G	A
	1	1254841	rs10907179	ENSG00000224051	-5295	0.561828	5.00559e-26	1.99351e-05	C	G
	1	1254841	rs10907179	ENSG00000169962	-11819	0.257663	9.59194e-07	1.93819e-05	C	G
	1	1255287	rs10449892	ENSG00000224051	-4849	0.54321	1.86035e-17	1.99351e-05	C	T
	1	1257593	rs1810745	ENSG00000224051	-2543	0.585302	2.86005e-27	1.99351e-05	A	G
	1	1257593	rs1810745	ENSG00000169962	-9067	0.25058	3.08472e-06	1.93819e-05	A	G
	1	1258246	rs3845293	ENSG00000224051	-1890	0.583699	2.02309e-27	1.99351e-05	A	C
	1	1258246	rs3845293	ENSG00000169962	-8414	0.246965	3.82588e-06	1.93819e-05	A	C
	1	1260168	rs61766199	ENSG00000224051	32	0.57708	8.40146e-27	1.99351e-05	C	A
	1	1260168	rs61766199	ENSG00000169962	-6492	0.235525	1.05506e-05	1.93819e-05	C	A
	1	1260733	rs307346	ENSG00000224051	597	0.570159	8.40931e-26	1.99351e-05	A	C
	1	1260733	rs307346	ENSG00000169962	-5927	0.233252	1.43568e-05	1.93819e-05	A	C
	1	1261133	rs3813208	ENSG00000186891	119161	-0.359152	2.74964e-10	2.1992e-05	T	G
	1	1261824	rs307348	ENSG00000224051	1688	0.570159	8.40931e-26	1.99351e-05	G	C
	1	1261824	rs307348	ENSG00000169962	-4836	0.233252	1.43568e-05	1.93819e-05	G	C
	1	1262591	rs2296472	ENSG00000224051	2455	0.571029	6.60291e-26	1.99351e-05	C	T
	1	1262591	rs2296472	ENSG00000169962	-4069	0.235584	1.16327e-05	1.93819e-05	C	T
	1	1262966	rs307349	ENSG00000224051	2830	0.570159	8.40931e-26	1.99351e-05	C	T
	1	1262966	rs307349	ENSG00000169962	-3694	0.233252	1.43568e-05	1.93819e-05	C	T
	1	1263144	rs307350	ENSG00000224051	3008	0.570159	8.40931e-26	1.99351e-05	G	A
	1	1263144	rs307350	ENSG00000169962	-3516	0.233252	1.43568e-05	1.93819e-05	G	A
	1	1263362	rs4970433	ENSG00000224051	3226	0.571029	6.60291e-26	1.99351e-05	G	A
	1	1263362	rs4970433	ENSG00000169962	-3298	0.235584	1.16327e-05	1.93819e-05	G	A
	1	1263457	rs307351	ENSG00000224051	3321	0.5329	6.51435e-17	1.99351e-05	T	C
	1	1264334	rs141109567	ENSG00000224051	4198	0.47401	3.41016e-06	1.99351e-05	T	C
	1	1264463	rs307353	ENSG00000224051	4327	0.53547	2.31404e-16	1.99351e-05	A	G
	1	1264539	rs307354	ENSG00000224051	4403	0.570159	8.40931e-26	1.99351e-05	G	C
	1	1264539	rs307354	ENSG00000169962	-2121	0.233252	1.43568e-05	1.93819e-05	G	C
	1	1265154	rs307355	ENSG00000224051	5018	0.570159	8.40931e-26	1.99351e-05	T	C
	1	1265154	rs307355	ENSG00000169962	-1506	0.233252	1.43568e-05	1.93819e-05	T	C
	1	1265460	rs35744813	ENSG00000224051	5324	0.571029	6.60291e-26	1.99351e-05	T	C
	1	1265460	rs35744813	ENSG00000169962	-1200	0.235584	1.16327e-05	1.93819e-05	T	C
	1	1266425	rs138272841	ENSG00000224051	6289	0.488844	2.22385e-06	1.99351e-05	A	G
	1	1266476	rs3855954	ENSG00000224051	6340	0.5329	6.51435e-17	1.99351e-05	A	G
	1	1268159	rs3813210	ENSG00000224051	8023	0.497313	1.02166e-06	1.99351e-05	T	C
	1	1268195	rs3813211	ENSG00000224051	8059	0.497313	1.02166e-06	1.99351e-05	A	G
	1	1268847	rs307378	ENSG00000224051	8711	0.5329	6.51435e-17	1.99351e-05	T	G
	1	1269554	rs307377	ENSG00000224051	9418	0.5329	6.51435e-17	1.99351e-05	T	C
	1	1269986	rs35424002	ENSG00000224051	9850	0.491758	1.13519e-06	1.99351e-05	A	G
	1	1270329	rs188647	ENSG00000224051	10193	0.5329	6.51435e-17	1.99351e-05	A	G
	1	1270359	rs307374	ENSG00000224051	10223	0.5329	6.51435e-17	1.99351e-05	T	C
	1	1270453	rs11488701	ENSG00000224051	10317	0.488844	2.22385e-06	1.99351e-05	T	C
	1	1271175	rs307373	ENSG00000224051	11039	0.5329	6.51435e-17	1.99351e-05	A	G
	1	1271942	rs111315662	ENSG00000224051	11806	0.491758	1.13519e-06	1.99351e-05	T	C
	1	1272497	rs307372	ENSG00000224051	12361	0.5329	6.51435e-17	1.99351e-05	A	G
	1	1273116	rs307371	ENSG00000224051	12980	0.570159	8.40931e-26	1.99351e-05	A	G
	1	1273116	rs307371	ENSG00000169962	6456	0.233252	1.43568e-05	1.93819e-05	A	G
	1	1273278	rs307370	ENSG00000186891	131306	-0.255791	8.0181e-07	2.1992e-05	A	G
	1	1273278	rs307370	ENSG00000224051	13142	0.2685	7.51045e-10	1.99351e-05	A	G
	1	1274242	rs307369	ENSG00000224051	14106	0.5329	6.51435e-17	1.99351e-05	A	G
	1	1274350	rs307368	ENSG00000224051	14214	0.570159	8.40931e-26	1.99351e-05	A	G
	1	1274350	rs307368	ENSG00000169962	7690	0.233252	1.43568e-05	1.93819e-05	A	G
	1	1275716	rs112871502	ENSG00000224051	15580	0.488081	2.95526e-06	1.99351e-05	A	T
	1	1275956	rs111883533	ENSG00000224051	15820	0.481862	3.30709e-06	1.99351e-05	T	C
	1	1276410	rs3855956	ENSG00000224051	16274	0.570159	8.40931e-26	1.99351e-05	C	A
	1	1276410	rs3855956	ENSG00000169962	9750	0.233252	1.43568e-05	1.93819e-05	C	A
	1	1276812	rs307363	ENSG00000224051	16676	0.5329	6.51435e-17	1.99351e-05	G	A
	1	1277649	rs146525333	ENSG00000224051	17513	0.488081	2.95526e-06	1.99351e-05	T	G
	1	1278237	rs307361	ENSG00000224051	18101	0.5329	6.51435e-17	1.99351e-05	T	C
	1	1279428	rs3889966	ENSG00000224051	19292	0.469856	1.71103e-19	1.99351e-05	G	A
	1	1280014	rs307359	ENSG00000224051	19878	0.570159	8.40931e-26	1.99351e-05	A	G
	1	1280014	rs307359	ENSG00000169962	13354	0.233252	1.43568e-05	1.93819e-05	A	G
	1	1280492	rs113543280	ENSG00000224051	20356	0.488081	2.95526e-06	1.99351e-05	T	C
	1	1280519	rs307358	ENSG00000224051	20383	0.5329	6.51435e-17	1.99351e-05	T	C
	1	1281345	rs307357	ENSG00000224051	21209	0.570159	8.40931e-26	1.99351e-05	C	T
	1	1281345	rs307357	ENSG00000169962	14685	0.233252	1.43568e-05	1.93819e-05	C	T
	1	1281833	rs113231348	ENSG00000224051	21697	0.488081	2.95526e-06	1.99351e-05	T	C
	1	1282270	rs307356	ENSG00000224051	22134	0.5329	6.51435e-17	1.99351e-05	T	C
	1	1286897	rs34380086	ENSG00000224051	26761	0.554127	4.057e-24	1.99351e-05	G	C
	1	1286897	rs34380086	ENSG00000169962	20237	0.231458	1.76618e-05	1.93819e-05	G	C
	1	1286967	rs307379	ENSG00000224051	26831	0.520498	6.82729e-16	1.99351e-05	A	G
	1	1287040	rs182532	ENSG00000224051	26904	0.520498	6.82729e-16	1.99351e-05	T	C
	1	1287127	rs307380	ENSG00000224051	26991	0.554127	4.057e-24	1.99351e-05	G	A
	1	1287127	rs307380	ENSG00000169962	20467	0.231458	1.76618e-05	1.93819e-05	G	A
	1	1287449	rs307381	ENSG00000224051	27313	0.520498	6.82729e-16	1.99351e-05	T	A
	1	1287922	rs3766185	ENSG00000224051	27786	0.554127	4.057e-24	1.99351e-05	G	A
	1	1287922	rs3766185	ENSG00000169962	21262	0.231458	1.76618e-05	1.93819e-05	G	A
	1	1288345	rs13249	ENSG00000224051	28209	0.520498	6.82729e-16	1.99351e-05	A	G
	1	1288471	rs3766183	ENSG00000224051	28335	0.554127	4.057e-24	1.99351e-05	C	T
	1	1288471	rs3766183	ENSG00000169962	21811	0.231458	1.76618e-05	1.93819e-05	C	T
	1	1288583	rs3845295	ENSG00000224051	28447	0.56319	9.22339e-24	1.99351e-05	C	G
	1	1288823	rs2296471	ENSG00000224051	28687	0.536707	8.73658e-23	1.99351e-05	A	G
	1	1289911	rs4970365	ENSG00000224051	29775	0.546239	1.71538e-23	1.99351e-05	G	A
	1	1289911	rs4970365	ENSG00000169962	23251	0.231913	1.62991e-05	1.93819e-05	G	A
	1	1292426	rs35694341	ENSG00000224051	32290	0.554127	4.057e-24	1.99351e-05	C	G
	1	1292426	rs35694341	ENSG00000169962	25766	0.231458	1.76618e-05	1.93819e-05	C	G
	1	1292749	rs35993679	ENSG00000224051	32613	0.554127	4.057e-24	1.99351e-05	C	T
	1	1292749	rs35993679	ENSG00000169962	26089	0.231458	1.76618e-05	1.93819e-05	C	T
	1	1293343	rs4970438	ENSG00000224051	33207	0.488081	2.95526e-06	1.99351e-05	C	T
	1	1294287	rs12731385	ENSG00000224051	34151	0.530042	9.96088e-23	1.99351e-05	C	A
	1	1294518	rs34782209	ENSG00000224051	34382	0.487455	1.76103e-20	1.99351e-05	C	T
	1	1294928	rs2649608	ENSG00000224051	34792	0.509824	2.74595e-15	1.99351e-05	A	G
	1	1295323	rs34389364	ENSG00000224051	35187	0.551164	2.94215e-24	1.99351e-05	G	A
	1	1295323	rs34389364	ENSG00000169962	28663	0.231969	1.43845e-05	1.93819e-05	G	A
	1	1295403	rs34876581	ENSG00000224051	35267	0.551164	2.94215e-24	1.99351e-05	T	C
	1	1295403	rs34876581	ENSG00000169962	28743	0.231969	1.43845e-05	1.93819e-05	T	C
	1	1295682	rs35705386	ENSG00000224051	35546	0.55901	2.27463e-24	1.99351e-05	A	G
	1	1296153	rs2765027	ENSG00000224051	36017	0.509824	2.74595e-15	1.99351e-05	T	G
	1	1296691	rs2765025	ENSG00000224051	36555	0.509824	2.74595e-15	1.99351e-05	C	G
	1	1296818	rs2765024	ENSG00000224051	36682	0.509824	2.74595e-15	1.99351e-05	C	G
	1	1297065	rs2765023	ENSG00000224051	36929	0.519714	5.16101e-22	1.99351e-05	C	T
	1	1297213	rs2649610	ENSG00000224051	37077	0.55901	2.27463e-24	1.99351e-05	G	C
	1	1297216	rs2649611	ENSG00000224051	37080	0.509824	2.74595e-15	1.99351e-05	A	G
	1	1297422	rs2765021	ENSG00000224051	37286	0.55901	2.27463e-24	1.99351e-05	C	T
	1	1297635	rs2649612	ENSG00000224051	37499	0.509824	2.74595e-15	1.99351e-05	G	A
	1	1297723	rs2649613	ENSG00000224051	37587	0.499227	1.02394e-14	1.99351e-05	A	G
	1	1297794	rs34207949	ENSG00000224051	37658	-0.217069	1.16633e-06	1.99351e-05	A	G
	1	1298411	rs4970439	ENSG00000224051	38275	0.568102	3.93079e-25	1.99351e-05	C	T
	1	1298533	rs4596826	ENSG00000224051	38397	0.558366	9.87961e-25	1.99351e-05	T	G
	1	1298537	rs2477784	ENSG00000224051	38401	0.566773	7.19816e-25	1.99351e-05	C	T
	1	1299068	rs35742679	ENSG00000224051	38932	0.548969	2.39414e-24	1.99351e-05	C	T
	1	1299129	rs2313197	ENSG00000224051	38993	0.509824	2.74595e-15	1.99351e-05	C	T
	1	1299260	rs36087904	ENSG00000224051	39124	0.548969	2.39414e-24	1.99351e-05	A	G
	1	1299278	rs28821228	ENSG00000224051	39142	0.445796	9.3407e-06	1.99351e-05	T	C
	1	1299366	rs28368296	ENSG00000224051	39230	0.445796	9.3407e-06	1.99351e-05	T	C
	1	1299603	rs4970440	ENSG00000224051	39467	0.538798	8.4855e-07	1.99351e-05	A	G
	1	1299633	rs34734423	ENSG00000224051	39497	0.476162	5.70925e-20	1.99351e-05	C	G
	1	1299662	rs34639471	ENSG00000224051	39526	0.548969	2.39414e-24	1.99351e-05	T	G
	1	1299737	rs2313198	ENSG00000224051	39601	0.548969	2.39414e-24	1.99351e-05	A	C
	1	1299946	rs34522599	ENSG00000224051	39810	0.548969	2.39414e-24	1.99351e-05	T	C
	1	1300022	rs2765019	ENSG00000224051	39886	0.509824	2.74595e-15	1.99351e-05	T	C
	1	1300074	rs35955667	ENSG00000224051	39938	0.548969	2.39414e-24	1.99351e-05	T	C
	1	1300101	rs35642451	ENSG00000224051	39965	0.548969	2.39414e-24	1.99351e-05	C	T
	1	1300540	rs28890279	ENSG00000224051	40404	0.548641	2.57603e-24	1.99351e-05	A	G
	1	1300578	rs28503348	ENSG00000224051	40442	0.548641	2.57603e-24	1.99351e-05	C	T
	1	1300894	rs2985899	ENSG00000224051	40758	0.507913	3.22365e-15	1.99351e-05	C	A
	1	1300946	rs2936661	ENSG00000224051	40810	0.445796	9.3407e-06	1.99351e-05	A	G
	1	1301388	rs71628956	ENSG00000224051	41252	0.488555	7.75478e-22	1.99351e-05	A	G
	1	1301633	rs2765017	ENSG00000224051	41497	0.449201	1.35041e-13	1.99351e-05	C	T
	1	1302106	rs72896260	ENSG00000224051	41970	0.289462	5.74995e-11	1.99351e-05	T	G
	1	1302408	rs61766242	ENSG00000224051	42272	0.449201	1.35041e-13	1.99351e-05	A	G
	1	1302536	rs201273633	ENSG00000224051	42400	-0.200409	3.85416e-06	1.99351e-05	G	A
	1	1302555	rs3104610	ENSG00000224051	42419	0.497227	6.35582e-15	1.99351e-05	C	T
	1	1302878	rs149550876	ENSG00000224051	42742	0.525653	1.13129e-06	1.99351e-05	C	T
	1	1303254	rs34316807	ENSG00000224051	43118	0.555224	9.7977e-25	1.99351e-05	A	T
	1	1303677	rs34567656	ENSG00000224051	43541	0.531636	3.91892e-24	1.99351e-05	C	T
	1	1303894	rs35716478	ENSG00000224051	43758	0.555327	9.32789e-25	1.99351e-05	C	G
	1	1304143	rs36066545	ENSG00000224051	44007	0.563793	5.36995e-25	1.99351e-05	G	A
	1	1304371	rs35710126	ENSG00000224051	44235	0.565434	4.72129e-25	1.99351e-05	C	T
	1	1304662	rs34487973	ENSG00000224051	44526	0.565434	4.72129e-25	1.99351e-05	G	A
	1	1304787	rs35435148	ENSG00000224051	44651	0.565434	4.72129e-25	1.99351e-05	G	A
	1	1304936	rs4498744	ENSG00000224051	44800	0.565434	4.72129e-25	1.99351e-05	C	G
	1	1305007	rs34561762	ENSG00000224051	44871	0.565434	4.72129e-25	1.99351e-05	T	C
	1	1305066	rs34883051	ENSG00000224051	44930	0.565434	4.72129e-25	1.99351e-05	T	C
	1	1305096	rs34953014	ENSG00000224051	44960	0.565434	4.72129e-25	1.99351e-05	G	C
	1	1305121	rs34828044	ENSG00000224051	44985	0.565434	4.72129e-25	1.99351e-05	C	T
	1	1305201	rs34372380	ENSG00000224051	45065	0.565434	4.72129e-25	1.99351e-05	C	T
	1	1305561	rs17160669	ENSG00000224051	45425	0.565434	4.72129e-25	1.99351e-05	C	T
	1	1305697	rs111421264	ENSG00000224051	45561	0.565434	4.72129e-25	1.99351e-05	G	C
	1	1305700	rs113429154	ENSG00000224051	45564	0.565434	4.72129e-25	1.99351e-05	A	G
	1	1305810	rs35194784	ENSG00000224051	45674	0.520822	3.46577e-17	1.99351e-05	T	C
	1	1305912	rs35566806	ENSG00000224051	45776	0.520822	3.46577e-17	1.99351e-05	C	T
	1	1306558	rs2649598	ENSG00000224051	46422	0.544894	2.18389e-16	1.99351e-05	T	C
	1	1307638	rs2649597	ENSG00000224051	47502	0.544894	2.18389e-16	1.99351e-05	T	C
	1	1308289	rs12408046	ENSG00000224051	48153	0.386811	1.84838e-11	1.99351e-05	G	A
	1	1308628	rs2477775	ENSG00000224051	48492	0.544894	2.18389e-16	1.99351e-05	A	G
	1	1308871	rs2649595	ENSG00000224051	48735	0.544894	2.18389e-16	1.99351e-05	A	T
	1	1308982	rs2765015	ENSG00000224051	48846	0.534833	4.20534e-16	1.99351e-05	A	G
	1	1309885	rs35745967	ENSG00000224051	49749	0.37835	2.69438e-11	1.99351e-05	A	G
	1	1310074	rs2765035	ENSG00000224051	49938	0.377137	3.13903e-10	1.99351e-05	C	G
	1	1310924	rs2765033	ENSG00000224051	50788	0.545488	7.49708e-17	1.99351e-05	T	C
	1	1310975	rs2649594	ENSG00000224051	50839	0.389335	1.48667e-11	1.99351e-05	C	T
	1	1311022	rs2649593	ENSG00000224051	50886	0.37993	2.1231e-11	1.99351e-05	C	T
	1	1311078	rs2649592	ENSG00000224051	50942	0.389335	1.48667e-11	1.99351e-05	G	T
	1	1311378	rs2477776	ENSG00000224051	51242	0.417737	6.94052e-13	1.99351e-05	T	A
	1	1311434	rs2765032	ENSG00000224051	51298	0.546193	7.6914e-17	1.99351e-05	T	A
	1	1311472	rs2649591	ENSG00000224051	51336	0.417737	6.94052e-13	1.99351e-05	G	A
	1	1311533	rs2649590	ENSG00000224051	51397	0.417737	6.94052e-13	1.99351e-05	G	C
	1	1311716	rs2649589	ENSG00000224051	51580	0.417737	6.94052e-13	1.99351e-05	G	A
	1	1312132	rs2765031	ENSG00000224051	51996	0.417737	6.94052e-13	1.99351e-05	T	C
	1	1313342	rs2454654	ENSG00000224051	53206	0.546193	7.6914e-17	1.99351e-05	A	G
	1	1314015	rs2649588	ENSG00000224051	53879	0.417737	6.94052e-13	1.99351e-05	C	T
	1	1314172	rs2477777	ENSG00000224051	54036	0.417737	6.94052e-13	1.99351e-05	C	T
	1	1314245	rs2454653	ENSG00000224051	54109	0.417737	6.94052e-13	1.99351e-05	C	T
	1	1314707	rs2260423	ENSG00000224051	54571	0.546193	7.6914e-17	1.99351e-05	A	G
	1	1314714	rs2260424	ENSG00000224051	54578	0.417737	6.94052e-13	1.99351e-05	A	G
	1	1315044	rs2368566	ENSG00000224051	54908	0.417737	6.94052e-13	1.99351e-05	G	A
	1	1315343	rs2368565	ENSG00000224051	55207	0.546193	7.6914e-17	1.99351e-05	G	A
	1	1315893	rs2454652	ENSG00000224051	55757	0.417737	6.94052e-13	1.99351e-05	C	T
	1	1316170	rs2649587	ENSG00000224051	56034	0.417737	6.94052e-13	1.99351e-05	G	A
	1	1316247	rs34429643	ENSG00000224051	56111	0.37691	3.63515e-11	1.99351e-05	A	G
	1	1316468	rs2649586	ENSG00000224051	56332	0.546193	7.6914e-17	1.99351e-05	A	G
	1	1316648	rs2765030	ENSG00000224051	56512	0.417737	6.94052e-13	1.99351e-05	C	T
	1	1316670	rs2765029	ENSG00000224051	56534	0.417737	6.94052e-13	1.99351e-05	C	G
	1	1316674	rs2649585	ENSG00000224051	56538	0.417737	6.94052e-13	1.99351e-05	C	T
	1	1318351	rs2985898	ENSG00000224051	58215	0.546037	8.11722e-17	1.99351e-05	T	C
	1	1319123	rs12746510	ENSG00000224051	58987	0.386674	7.62499e-12	1.99351e-05	T	C
	1	1319636	rs2477779	ENSG00000224051	59500	0.407831	4.29127e-12	1.99351e-05	T	G
	1	1319636	rs2477779	ENSG00000169962	52976	0.239813	1.84994e-05	1.93819e-05	T	G
	1	1320764	rs4970444	ENSG00000224051	60628	0.416168	1.24222e-12	1.99351e-05	G	A
	1	1321090	rs144993949	ENSG00000224051	60954	0.543613	2.77337e-16	1.99351e-05	T	C
	1	1323030	rs146564472	ENSG00000224051	62894	0.543613	2.77337e-16	1.99351e-05	A	G
	1	1329421	rs35035339	ENSG00000186891	187449	-0.337547	3.36026e-09	2.1992e-05	A	G
	1	1330430	rs113548627	ENSG00000224051	70294	0.427046	5.2224e-13	1.99351e-05	A	G
	1	1333598	rs35242196	ENSG00000224051	73462	0.389312	1.30974e-11	1.99351e-05	C	A
	1	1335218	rs2291889	ENSG00000224051	75082	0.541782	2.24058e-16	1.99351e-05	A	G
	1	1335302	rs1240707	ENSG00000224051	75166	0.422295	8.06172e-13	1.99351e-05	T	C
	1	1336478	rs113869112	ENSG00000224051	76342	0.535667	4.21359e-16	1.99351e-05	A	G
	1	1336626	rs112501033	ENSG00000224051	76490	0.535667	4.21359e-16	1.99351e-05	A	G
	1	1337334	rs1171	ENSG00000224051	77198	0.389312	1.30974e-11	1.99351e-05	G	T
	1	1338280	rs112491004	ENSG00000224051	78144	0.422295	8.06172e-13	1.99351e-05	G	A
	1	1338973	rs17363048	ENSG00000224051	78837	0.389312	1.30974e-11	1.99351e-05	A	G
	1	1339288	rs35299041	ENSG00000224051	79152	0.535667	4.21359e-16	1.99351e-05	G	C
	1	1340696	rs4970446	ENSG00000224051	80560	0.422295	8.06172e-13	1.99351e-05	C	T
	1	1342612	rs2275915	ENSG00000224051	82476	0.389312	1.30974e-11	1.99351e-05	G	C
	1	1342945	rs34442823	ENSG00000224051	82809	0.389312	1.30974e-11	1.99351e-05	C	A
	1	1343135	rs141894431	ENSG00000224051	82999	0.533796	4.32283e-16	1.99351e-05	A	G
	1	1343666	rs28418680	ENSG00000224051	83530	0.418024	1.1584e-12	1.99351e-05	A	G
	1	1344067	rs1240712	ENSG00000224051	83931	0.418024	1.1584e-12	1.99351e-05	C	T
	1	1344686	rs112301494	ENSG00000224051	84550	0.418024	1.1584e-12	1.99351e-05	G	A
	1	1345003	rs1240713	ENSG00000224051	84867	0.4259	3.57763e-13	1.99351e-05	C	T
	1	1346257	rs1240717	ENSG00000224051	86121	0.425966	2.52387e-13	1.99351e-05	G	A
	1	1346905	rs1240719	ENSG00000224051	86769	0.425966	2.52387e-13	1.99351e-05	A	T
	1	1346972	rs141714940	ENSG00000224051	86836	0.538439	8.46423e-17	1.99351e-05	C	G
	1	1347038	rs138875590	ENSG00000224051	86902	0.633457	1.27616e-10	1.99351e-05	T	C
	1	1347309	rs1240720	ENSG00000224051	87173	0.425966	2.52387e-13	1.99351e-05	C	G
	1	1348003	rs191430682	ENSG00000224051	87867	0.538439	8.46423e-17	1.99351e-05	G	A
	1	1349278	rs34872099	ENSG00000224051	89142	0.424916	2.65013e-13	1.99351e-05	C	T
	1	1350391	rs112401380	ENSG00000224051	90255	0.424916	2.65013e-13	1.99351e-05	G	A
	1	1350601	rs34817085	ENSG00000224051	90465	0.416613	6.77937e-13	1.99351e-05	T	G
	1	1350765	rs146584313	ENSG00000224051	90629	0.424916	2.65013e-13	1.99351e-05	C	T
	1	1351039	rs141289858	ENSG00000224051	90903	0.424916	2.65013e-13	1.99351e-05	C	G
	1	1351356	rs112581014	ENSG00000224051	91220	0.424916	2.65013e-13	1.99351e-05	A	G
	1	1352941	rs4970372	ENSG00000224051	92805	0.424916	2.65013e-13	1.99351e-05	G	A
	1	1353380	rs11488462	ENSG00000224051	93244	0.424916	2.65013e-13	1.99351e-05	C	T
	1	1353561	rs4970447	ENSG00000224051	93425	0.424916	2.65013e-13	1.99351e-05	G	A
	1	1353603	rs4970448	ENSG00000224051	93467	0.424916	2.65013e-13	1.99351e-05	G	A
	1	1353632	rs4970449	ENSG00000224051	93496	0.424916	2.65013e-13	1.99351e-05	G	A
	1	1354060	rs143038747	ENSG00000224051	93924	0.538439	8.46423e-17	1.99351e-05	A	G
	1	1354515	rs904589	ENSG00000224051	94379	0.424916	2.65013e-13	1.99351e-05	G	C
	1	1354594	rs3766165	ENSG00000224051	94458	0.424916	2.65013e-13	1.99351e-05	G	A
	1	1356550	rs12089560	ENSG00000224051	96414	0.539461	3.98369e-18	1.99351e-05	G	A
	1	1357992	rs3737716	ENSG00000224051	97856	0.537744	1.20143e-16	1.99351e-05	T	C
	1	1358208	rs1695857	ENSG00000224051	98072	0.537744	1.20143e-16	1.99351e-05	T	G
	1	1358442	rs1695855	ENSG00000224051	98306	0.53789	1.12091e-15	1.99351e-05	T	C
	1	1358571	rs1781135	ENSG00000224051	98435	0.49859	9.26923e-14	1.99351e-05	A	T
	1	1358723	rs1695854	ENSG00000224051	98587	0.49859	9.26923e-14	1.99351e-05	T	G
	1	1358748	rs1695853	ENSG00000224051	98612	0.49859	9.26923e-14	1.99351e-05	A	G
	1	1358773	rs142557804	ENSG00000224051	98637	0.446731	1.07916e-10	1.99351e-05	T	C
	1	1358858	rs1695852	ENSG00000224051	98722	0.488496	3.85415e-13	1.99351e-05	T	C
	1	1359458	rs1695851	ENSG00000224051	99322	0.481708	6.91438e-13	1.99351e-05	A	G
	1	1359482	rs1695850	ENSG00000224051	99346	0.481708	6.91438e-13	1.99351e-05	T	G
	1	1359600	rs1781136	ENSG00000224051	99464	0.49859	9.26923e-14	1.99351e-05	G	A
	1	1360157	rs145451682	ENSG00000224051	100021	0.380654	3.43536e-07	1.99351e-05	A	T
	1	1360393	rs2801380	ENSG00000224051	100257	0.338749	8.51871e-08	1.99351e-05	T	C
	1	1360515	rs112030392	ENSG00000224051	100379	0.307886	1.95273e-06	1.99351e-05	C	T
	1	1386016	rs34301361	ENSG00000215915	947	-0.268156	4.94613e-06	1.55741e-05	G	A
	1	1386408	rs34568062	ENSG00000215915	1339	-0.268156	4.94613e-06	1.55741e-05	A	T
	1	1387106	rs3845297	ENSG00000160075	-123137	0.195761	1.1447e-07	1.70345e-05	G	A
	1	1387118	rs3845298	ENSG00000160075	-123125	0.18893	3.1425e-07	1.70345e-05	T	C
	1	1387213	rs3899060	ENSG00000160075	-123030	0.169904	6.44297e-06	1.70345e-05	A	G
	1	1387348	rs1781143	ENSG00000160075	-122895	0.164992	8.37032e-06	1.70345e-05	C	T
	1	1387920	rs1625156	ENSG00000160075	-122323	0.165871	7.69502e-06	1.70345e-05	G	A
	1	1388932	rs1695860	ENSG00000160075	-121311	0.161923	1.31995e-05	1.70345e-05	G	A
	1	1389077	rs79705309	ENSG00000160075	-121166	0.19551	9.71822e-08	1.70345e-05	T	C
	1	1389250	rs4970374	ENSG00000215915	4181	-0.258493	9.81993e-06	1.55741e-05	C	A
	1	1389341	rs74314585	ENSG00000215915	4272	-0.261019	8.63129e-06	1.55741e-05	T	C
	1	1390171	rs113727072	ENSG00000160075	-120072	0.199079	6.14475e-08	1.70345e-05	T	C
	1	1390228	rs1623400	ENSG00000160075	-120015	0.168376	5.53218e-06	1.70345e-05	T	C
	1	1390717	rs1695866	ENSG00000160075	-119526	0.168376	5.53218e-06	1.70345e-05	A	G
	1	1390875	rs1781147	ENSG00000160075	-119368	0.168376	5.53218e-06	1.70345e-05	C	T
	1	1392451	rs1781149	ENSG00000160075	-117792	0.164956	9.68351e-06	1.70345e-05	C	T
	1	1392726	rs77814176	ENSG00000160075	-117517	0.197504	6.98271e-08	1.70345e-05	A	G
	1	1393302	rs11488466	ENSG00000160075	-116941	0.194579	9.93046e-08	1.70345e-05	C	T
	1	1394347	rs1751470	ENSG00000160075	-115896	0.207268	2.31249e-08	1.70345e-05	C	T
	1	1394653	rs34719940	ENSG00000160075	-115590	0.207268	2.31249e-08	1.70345e-05	C	T
	1	1394737	rs75201061	ENSG00000160075	-115506	0.207268	2.31249e-08	1.70345e-05	A	C
	1	1394771	rs78193071	ENSG00000160075	-115472	0.207268	2.31249e-08	1.70345e-05	G	A
	1	1395179	rs2489823	ENSG00000160075	-115064	0.207268	2.31249e-08	1.70345e-05	G	T
	1	1395750	rs78757391	ENSG00000160075	-114493	0.207268	2.31249e-08	1.70345e-05	C	T
	1	1396238	rs72896283	ENSG00000160075	-114005	0.207268	2.31249e-08	1.70345e-05	T	G
	1	1396338	rs76815729	ENSG00000160075	-113905	0.207268	2.31249e-08	1.70345e-05	A	G
	1	1396663	rs72896285	ENSG00000160075	-113580	0.207268	2.31249e-08	1.70345e-05	G	A
	1	1396876	rs77940961	ENSG00000160075	-113367	0.210687	1.27893e-08	1.70345e-05	A	G
	1	1397099	rs28690531	ENSG00000160075	-113144	0.209857	2.15933e-08	1.70345e-05	A	G
	1	1397140	rs28697106	ENSG00000160075	-113103	0.204476	3.6561e-08	1.70345e-05	A	C
	1	1397147	rs28413040	ENSG00000160075	-113096	0.203311	3.86195e-08	1.70345e-05	G	A
	1	1403474	rs1240727	ENSG00000160075	-106769	-0.15932	7.57269e-06	1.70345e-05	G	C
	1	1404016	rs12089719	ENSG00000160075	-106227	0.217685	2.73329e-09	1.70345e-05	A	G
	1	1404236	rs1240730	ENSG00000162576	107079	0.153597	1.5135e-05	1.8827e-05	C	T
	1	1404236	rs1240730	ENSG00000160075	-106007	-0.156308	1.30785e-05	1.70345e-05	C	T
	1	1404849	rs74572329	ENSG00000160075	-105394	0.216863	3.02387e-09	1.70345e-05	C	G
	1	1405414	rs1240733	ENSG00000160075	-104829	-0.153664	1.52687e-05	1.70345e-05	T	C
	1	1406971	rs79621608	ENSG00000160075	-103272	0.218511	2.48582e-09	1.70345e-05	G	C
	1	1409639	rs78712159	ENSG00000160075	-100604	0.208071	1.20727e-08	1.70345e-05	G	C
	1	1414704	rs35839908	ENSG00000160075	-95539	0.200602	7.93905e-08	1.70345e-05	G	C
	1	1415063	rs1153104	ENSG00000160075	-95180	0.196357	1.23792e-07	1.70345e-05	G	T
	1	1415476	rs1153106	ENSG00000160075	-94767	0.196357	1.23792e-07	1.70345e-05	C	G
	1	1419392	rs35275877	ENSG00000160075	-90851	0.235958	1.25065e-10	1.70345e-05	T	C
	1	1421734	rs77085485	ENSG00000160075	-88509	0.236006	1.62119e-10	1.70345e-05	C	G
	1	1421776	rs79881454	ENSG00000160075	-88467	0.236006	1.62119e-10	1.70345e-05	G	C
	1	1423729	rs77172447	ENSG00000160075	-86514	0.236006	1.62119e-10	1.70345e-05	T	C
	1	1425147	rs61744101	ENSG00000160075	-85096	0.234933	1.77301e-10	1.70345e-05	C	T
	1	1425296	rs41285828	ENSG00000215915	40227	-0.247884	1.28755e-05	1.55741e-05	C	T
	1	1425502	rs2242395	ENSG00000160075	-84741	0.233171	2.21166e-10	1.70345e-05	G	A
	1	1429485	rs79607068	ENSG00000160075	-80758	0.234933	1.77301e-10	1.70345e-05	A	G
	1	1430585	rs4012770	ENSG00000160075	-79658	0.204494	5.93029e-08	1.70345e-05	A	G
	1	1430616	rs3851852	ENSG00000160075	-79627	0.237518	1.13454e-10	1.70345e-05	C	T
	1	1430707	rs819984	ENSG00000160075	-79536	0.233661	1.66588e-10	1.70345e-05	T	C
	1	1430737	rs28394081	ENSG00000160075	-79506	0.233661	1.66588e-10	1.70345e-05	A	G
	1	1436535	rs75919850	ENSG00000215915	51466	0.296347	1.21246e-06	1.55741e-05	T	C
	1	1436535	rs75919850	ENSG00000197785	-11007	-0.182466	7.30518e-06	1.64266e-05	T	C
	1	1436535	rs75919850	ENSG00000160075	-73708	0.279664	2.45382e-13	1.70345e-05	T	C
	1	1439671	rs12021879	ENSG00000215915	54602	0.269845	1.22366e-05	1.55741e-05	G	C
	1	1439671	rs12021879	ENSG00000197785	-7871	-0.18986	3.56027e-06	1.64266e-05	G	C
	1	1439671	rs12021879	ENSG00000160075	-70572	0.282285	2.20917e-13	1.70345e-05	G	C
	1	1444327	rs6659364	ENSG00000215915	59258	0.293645	1.50171e-06	1.55741e-05	T	C
	1	1444327	rs6659364	ENSG00000197785	-3215	-0.181059	8.51044e-06	1.64266e-05	T	C
	1	1444327	rs6659364	ENSG00000160075	-65916	0.277467	3.74634e-13	1.70345e-05	T	C
	1	1447325	rs6690515	ENSG00000215915	62256	0.277904	7.90236e-07	1.55741e-05	A	G
	1	1447325	rs6690515	ENSG00000160075	-62918	0.171229	1.9225e-06	1.70345e-05	A	G
	1	1447692	rs2274435	ENSG00000215915	62623	0.294796	1.39511e-06	1.55741e-05	A	G
	1	1447692	rs2274435	ENSG00000197785	150	-0.186748	4.40521e-06	1.64266e-05	A	G
	1	1447692	rs2274435	ENSG00000160075	-62551	0.280721	2.00319e-13	1.70345e-05	A	G
	1	1449303	rs9439456	ENSG00000215915	64234	0.277904	7.90236e-07	1.55741e-05	C	G
	1	1449303	rs9439456	ENSG00000160075	-60940	0.171229	1.9225e-06	1.70345e-05	C	G
	1	1449746	rs9439457	ENSG00000215915	64677	0.274002	7.24476e-06	1.55741e-05	G	A
	1	1449746	rs9439457	ENSG00000160075	-60497	0.273297	8.18693e-13	1.70345e-05	G	A
	1	1450947	rs6669795	ENSG00000215915	65878	0.285507	2.36739e-06	1.55741e-05	C	A
	1	1450947	rs6669795	ENSG00000160075	-59296	0.271203	8.03176e-13	1.70345e-05	C	A
	1	1451380	rs9439458	ENSG00000215915	66311	0.276873	9.64233e-07	1.55741e-05	C	T
	1	1451380	rs9439458	ENSG00000160075	-58863	0.170649	2.29556e-06	1.70345e-05	C	T
	1	1452566	rs1619896	ENSG00000215915	67497	0.328605	2.21513e-06	1.55741e-05	A	G
	1	1452566	rs1619896	ENSG00000160075	-57677	0.296954	9.83177e-12	1.70345e-05	A	G
	1	1453921	rs10159041	ENSG00000215915	68852	0.253113	7.1232e-06	1.55741e-05	C	T
	1	1453921	rs10159041	ENSG00000160075	-56322	0.163065	5.80441e-06	1.70345e-05	C	T
	1	1454272	rs10159059	ENSG00000215915	69203	0.26931	1.2724e-05	1.55741e-05	A	T
	1	1454272	rs10159059	ENSG00000197785	6730	-0.188372	4.25472e-06	1.64266e-05	A	T
	1	1454272	rs10159059	ENSG00000160075	-55971	0.28281	1.96939e-13	1.70345e-05	A	T
	1	1456255	rs1077906	ENSG00000215915	71186	0.28684	2.34966e-06	1.55741e-05	G	A
	1	1456255	rs1077906	ENSG00000160075	-53988	0.27197	8.74504e-13	1.70345e-05	G	A
	1	1456898	rs9439441	ENSG00000215915	71829	0.286901	1.23425e-06	1.55741e-05	A	G
	1	1456898	rs9439441	ENSG00000160075	-53345	0.245175	4.69987e-11	1.70345e-05	A	G
	1	1458567	rs3813216	ENSG00000215915	73498	0.295488	1.08456e-06	1.55741e-05	G	A
	1	1458567	rs3813216	ENSG00000160075	-51676	0.253487	3.07572e-11	1.70345e-05	G	A
	1	1458954	rs3737714	ENSG00000215915	73885	0.271379	1.29277e-05	1.55741e-05	T	C
	1	1458954	rs3737714	ENSG00000197785	11412	-0.204401	7.0711e-07	1.64266e-05	T	C
	1	1458954	rs3737714	ENSG00000160075	-51289	0.284656	2.20652e-13	1.70345e-05	T	C
	1	1460291	rs9329412	ENSG00000160075	-49952	0.283397	5.93477e-12	1.70345e-05	T	C
	1	1460906	rs10796394	ENSG00000215915	75837	0.28824	2.33515e-06	1.55741e-05	T	C
	1	1460906	rs10796394	ENSG00000160075	-49337	0.27324	8.72101e-13	1.70345e-05	T	C
	1	1461090	rs3128345	ENSG00000215915	76021	0.278466	2.36083e-06	1.55741e-05	G	A
	1	1461090	rs3128345	ENSG00000160075	-49153	0.26132	1.56242e-12	1.70345e-05	G	A
	1	1461549	rs6684212	ENSG00000215915	76480	0.284576	2.87814e-06	1.55741e-05	T	C
	1	1461549	rs6684212	ENSG00000160075	-48694	0.268472	1.84494e-12	1.70345e-05	T	C
	1	1462766	rs9439462	ENSG00000215915	77697	0.284655	2.58358e-06	1.55741e-05	T	C
	1	1462766	rs9439462	ENSG00000160075	-47477	0.260758	6.83513e-12	1.70345e-05	T	C
	1	1463318	rs11260608	ENSG00000160075	-46925	0.236091	4.48852e-11	1.70345e-05	A	C
	1	1465382	rs12032637	ENSG00000215915	80313	0.286081	3.8766e-06	1.55741e-05	G	A
	1	1465382	rs12032637	ENSG00000160075	-44861	0.284796	1.80944e-13	1.70345e-05	G	A
	1	1465711	rs9439444	ENSG00000215915	80642	0.261661	5.30708e-06	1.55741e-05	C	T
	1	1465711	rs9439444	ENSG00000160075	-44532	0.179088	9.96868e-07	1.70345e-05	C	T
	1	1466513	rs6670992	ENSG00000215915	81444	0.286081	3.8766e-06	1.55741e-05	A	G
	1	1466513	rs6670992	ENSG00000160075	-43730	0.284796	1.80944e-13	1.70345e-05	A	G
	1	1466522	rs6680787	ENSG00000197785	18980	-0.195612	2.88973e-06	1.64266e-05	T	C
	1	1466522	rs6680787	ENSG00000160075	-43721	0.295729	4.656e-14	1.70345e-05	T	C
	1	1466828	rs6683520	ENSG00000215915	81759	0.286081	3.8766e-06	1.55741e-05	T	C
	1	1466828	rs6683520	ENSG00000160075	-43415	0.284796	1.80944e-13	1.70345e-05	T	C
	1	1466981	rs6688404	ENSG00000215915	81912	0.286081	3.8766e-06	1.55741e-05	G	A
	1	1466981	rs6688404	ENSG00000160075	-43262	0.284796	1.80944e-13	1.70345e-05	G	A
	1	1467485	rs1987191	ENSG00000215915	82416	0.286081	3.8766e-06	1.55741e-05	C	T
	1	1467485	rs1987191	ENSG00000160075	-42758	0.284796	1.80944e-13	1.70345e-05	C	T
	1	1468398	rs6695186	ENSG00000215915	83329	0.286081	3.8766e-06	1.55741e-05	C	T
	1	1468398	rs6695186	ENSG00000160075	-41845	0.284796	1.80944e-13	1.70345e-05	C	T
	1	1468475	rs6677993	ENSG00000215915	83406	0.284693	4.51515e-06	1.55741e-05	A	G
	1	1468475	rs6677993	ENSG00000160075	-41768	0.284915	1.96861e-13	1.70345e-05	A	G
	1	1468532	rs6680501	ENSG00000197785	20990	-0.203648	1.27332e-06	1.64266e-05	A	G
	1	1468532	rs6680501	ENSG00000160075	-41711	0.294932	8.26352e-14	1.70345e-05	A	G
	1	1468558	rs6694773	ENSG00000160075	-41685	0.254178	4.58661e-12	1.70345e-05	G	A
	1	1468633	rs6690064	ENSG00000215915	83564	0.284693	4.51515e-06	1.55741e-05	T	C
	1	1468633	rs6690064	ENSG00000160075	-41610	0.284915	1.96861e-13	1.70345e-05	T	C
	1	1469033	rs2889625	ENSG00000215915	83964	0.284693	4.51515e-06	1.55741e-05	T	C
	1	1469033	rs2889625	ENSG00000160075	-41210	0.284915	1.96861e-13	1.70345e-05	T	C
	1	1470398	rs7417423	ENSG00000160075	-39845	0.293063	5.75479e-13	1.70345e-05	T	C
	1	1470892	rs1106226	ENSG00000160075	-39351	0.243244	2.32278e-08	1.70345e-05	A	G
	1	1471521	rs28425506	ENSG00000215915	86452	0.291196	6.12213e-06	1.55741e-05	A	C
	1	1471521	rs28425506	ENSG00000160075	-38722	0.27533	9.32858e-12	1.70345e-05	A	C
	1	1474304	rs1571150	ENSG00000160075	-35939	0.1573	1.15533e-05	1.70345e-05	C	A
	1	1477108	rs1046878	ENSG00000215915	92039	0.285569	8.27054e-06	1.55741e-05	A	G
	1	1477108	rs1046878	ENSG00000197785	29566	-0.184022	1.57846e-05	1.64266e-05	A	G
	1	1477108	rs1046878	ENSG00000160075	-33135	0.319834	7.57639e-16	1.70345e-05	A	G
	1	1481348	rs3766177	ENSG00000160075	-28895	-0.168167	2.00906e-06	1.70345e-05	C	T
	1	1483276	rs12085735	ENSG00000160075	-26967	0.313585	4.77227e-15	1.70345e-05	C	G
	1	1485984	rs2031709	ENSG00000160075	-24259	0.313585	4.77227e-15	1.70345e-05	A	C
	1	1486076	rs2031708	ENSG00000160075	-24167	0.313585	4.77227e-15	1.70345e-05	A	G
	1	1486903	rs3766176	ENSG00000160075	-23340	-0.162685	4.40781e-06	1.70345e-05	C	T
	1	1487059	rs1887284	ENSG00000215915	101990	0.277786	1.17429e-05	1.55741e-05	A	G
	1	1487059	rs1887284	ENSG00000160075	-23184	0.296174	6.20283e-14	1.70345e-05	A	G
	1	1489621	rs11590038	ENSG00000160075	-20622	-0.164036	2.7892e-06	1.70345e-05	C	T
	1	1489626	rs11588893	ENSG00000160075	-20617	-0.164036	2.7892e-06	1.70345e-05	T	C
	1	1493747	rs880050	ENSG00000160075	-16496	0.313585	4.77227e-15	1.70345e-05	G	C
	1	1498152	rs2296715	ENSG00000160075	-12091	0.313585	4.77227e-15	1.70345e-05	T	C
	1	1498377	rs11260611	ENSG00000160075	-11866	0.313585	4.77227e-15	1.70345e-05	T	C
	1	1503808	rs11578409	ENSG00000160075	-6435	-0.164973	3.61263e-06	1.70345e-05	G	C
	1	1507366	rs9439469	ENSG00000160075	-2877	0.159304	1.1439e-05	1.70345e-05	G	A
	1	1509156	rs7518083	ENSG00000160075	-1087	-0.164973	3.61263e-06	1.70345e-05	G	A
	1	1514761	rs34528867	ENSG00000160075	4518	0.24997	6.32582e-09	1.70345e-05	A	G
	1	1515948	rs142119085	ENSG00000160075	5705	0.250163	5.54332e-09	1.70345e-05	A	G
	1	1521371	rs28380252	ENSG00000189339	-102863	-0.24867	8.81909e-06	1.51199e-05	G	A
	1	1523439	rs9725077	ENSG00000189339	-100795	0.209236	1.26343e-06	1.51199e-05	G	A
	1	1524081	rs78798302	ENSG00000189339	-100153	-0.247231	1.0132e-05	1.51199e-05	T	C
	1	1524998	rs112512195	ENSG00000189339	-99236	0.430903	6.01408e-09	1.51199e-05	T	A
	1	1525110	rs183208702	ENSG00000189339	-99124	0.483842	8.21171e-09	1.51199e-05	G	A
	1	1525404	rs78746457	ENSG00000189339	-98830	-0.247061	1.19662e-05	1.51199e-05	T	G
	1	1525624	rs75478986	ENSG00000189339	-98610	-0.247371	9.48357e-06	1.51199e-05	A	T
	1	1526270	rs28414855	ENSG00000189339	-97964	-0.247371	9.48357e-06	1.51199e-05	T	G
	1	1526668	rs146390386	ENSG00000189339	-97566	-0.247371	9.48357e-06	1.51199e-05	T	C
	1	1527952	rs113212351	ENSG00000189339	-96282	0.376113	9.08263e-08	1.51199e-05	C	T
	1	1529511	rs28662991	ENSG00000189339	-94723	-0.290867	7.6629e-13	1.51199e-05	C	T
	1	1529979	rs4648788	ENSG00000189339	-94255	0.260086	1.56309e-09	1.51199e-05	T	C
	1	1529994	rs72634811	ENSG00000189339	-94240	0.378478	2.38197e-08	1.51199e-05	C	G
	1	1532262	rs28569178	ENSG00000189339	-91972	0.253382	3.85437e-09	1.51199e-05	A	G
	1	1532387	rs79466158	ENSG00000189339	-91847	-0.270319	1.07613e-06	1.51199e-05	A	G
	1	1533528	rs117100936	ENSG00000189339	-90706	0.49986	2.40474e-10	1.51199e-05	A	G
	1	1534710	rs79079518	ENSG00000189339	-89524	-0.29196	1.61115e-07	1.51199e-05	C	G
	1	1537887	rs72634813	ENSG00000189339	-86347	0.374603	5.91223e-08	1.51199e-05	A	C
	1	1538046	rs72634814	ENSG00000189339	-86188	0.374603	5.91223e-08	1.51199e-05	A	G
	1	1538518	rs28503729	ENSG00000189339	-85716	-0.303501	3.38429e-08	1.51199e-05	G	C
	1	1539954	rs4075275	ENSG00000189339	-84280	0.311964	8.64023e-13	1.51199e-05	G	C
	1	1543010	rs9442420	ENSG00000189339	-81224	0.300971	2.85759e-11	1.51199e-05	T	C
	1	1543983	rs113072236	ENSG00000189339	-80251	0.397602	6.72789e-09	1.51199e-05	A	C
	1	1544450	rs147410092	ENSG00000189339	-79784	0.389166	4.88371e-09	1.51199e-05	A	G
	1	1546304	rs11492279	ENSG00000189339	-77930	0.390737	1.08148e-08	1.51199e-05	T	C
	1	1547054	rs28624108	ENSG00000189339	-77180	-0.269164	3.64623e-07	1.51199e-05	G	C
	1	1547566	rs4369171	ENSG00000189339	-76668	0.300971	2.85759e-11	1.51199e-05	A	G
	1	1548470	rs111610668	ENSG00000189339	-75764	0.390737	1.08148e-08	1.51199e-05	G	A
	1	1549750	rs74735770	ENSG00000189339	-74484	-0.269353	2.98069e-07	1.51199e-05	A	C
	1	1549911	rs74045801	ENSG00000189339	-74323	-0.269353	2.98069e-07	1.51199e-05	C	T
	1	1552097	rs28502067	ENSG00000189339	-72137	-0.269353	2.98069e-07	1.51199e-05	A	G
	1	1552574	rs28475060	ENSG00000189339	-71660	-0.269353	2.98069e-07	1.51199e-05	A	G
	1	1553498	rs28546565	ENSG00000189339	-70736	0.390737	1.08148e-08	1.51199e-05	A	G
	1	1553668	rs28689170	ENSG00000189339	-70566	-0.26216	9.64204e-07	1.51199e-05	C	T
	1	1554172	rs28601681	ENSG00000189339	-70062	-0.285385	2.14357e-08	1.51199e-05	A	G
	1	1555718	rs78656035	ENSG00000189339	-68516	-0.265001	6.95453e-07	1.51199e-05	A	G
	1	1557644	rs79366324	ENSG00000189339	-66590	-0.26216	9.64204e-07	1.51199e-05	T	C
	1	1557890	rs72634816	ENSG00000189339	-66344	0.396291	6.20789e-09	1.51199e-05	T	C
	1	1559585	rs72897886	ENSG00000228594	24070	0.374957	1.54884e-05	1.60336e-05	T	C
	1	1559971	rs12748433	ENSG00000189339	-64263	0.294182	9.2749e-11	1.51199e-05	C	T
	1	1560100	rs28441650	ENSG00000189339	-64134	0.376149	1.59401e-08	1.51199e-05	A	G
	1	1561185	rs72634817	ENSG00000189339	-63049	0.374272	1.56483e-08	1.51199e-05	A	G
	1	1562895	rs12735861	ENSG00000189339	-61339	0.353532	1.06032e-18	1.51199e-05	C	T
	1	1563789	rs74892851	ENSG00000189339	-60445	0.401703	1.51655e-09	1.51199e-05	A	C
	1	1564194	rs3935032	ENSG00000189339	-60040	0.401703	1.51655e-09	1.51199e-05	T	C
	1	1564712	rs61774907	ENSG00000189339	-59522	-0.320584	1.21317e-10	1.51199e-05	T	G
	1	1566160	rs28464684	ENSG00000189409	-1382	0.188659	6.76891e-06	1.97457e-05	T	C
	1	1566160	rs28464684	ENSG00000189339	-58074	0.33429	1.38594e-12	1.51199e-05	T	C
	1	1567089	rs28451771	ENSG00000189339	-57145	0.262276	2.89164e-09	1.51199e-05	T	C
	1	1574709	rs28401288	ENSG00000189339	-49525	0.367481	9.28281e-20	1.51199e-05	T	G
	1	1575785	rs373009511	ENSG00000189339	-48449	0.523353	1.14243e-07	1.51199e-05	A	G
	1	1584102	rs28525262	ENSG00000189339	-40132	-0.30501	4.74887e-09	1.51199e-05	A	G
	1	1584102	rs28525262	ENSG00000215790	-93329	0.28143	1.34875e-06	1.32271e-05	A	G
	1	1584117	rs4648756	ENSG00000189409	16575	0.199242	2.92119e-06	1.97457e-05	G	C
	1	1584117	rs4648756	ENSG00000189339	-40117	0.359471	5.5187e-14	1.51199e-05	G	C
	1	1584192	rs4648606	ENSG00000197530	32933	0.104071	5.82553e-06	1.53573e-05	G	A
	1	1584192	rs4648606	ENSG00000189339	-40042	0.384648	3.75419e-21	1.51199e-05	G	A
	1	1584218	rs4648607	ENSG00000189409	16676	0.200081	2.74833e-06	1.97457e-05	T	C
	1	1584218	rs4648607	ENSG00000189339	-40016	0.359226	6.36149e-14	1.51199e-05	T	C
	1	1584224	rs4648757	ENSG00000189409	16682	0.199242	2.92119e-06	1.97457e-05	G	C
	1	1584224	rs4648757	ENSG00000189339	-40010	0.359471	5.5187e-14	1.51199e-05	G	C
	1	1584842	rs12753686	ENSG00000197530	33583	0.112052	1.29075e-06	1.53573e-05	C	T
	1	1584842	rs12753686	ENSG00000189339	-39392	0.387939	4.34962e-21	1.51199e-05	C	T
	1	1584918	rs12753729	ENSG00000197530	33659	0.112052	1.29075e-06	1.53573e-05	C	T
	1	1584918	rs12753729	ENSG00000189339	-39316	0.387939	4.34962e-21	1.51199e-05	C	T
	1	1585257	rs4648758	ENSG00000197530	33998	0.112052	1.29075e-06	1.53573e-05	A	G
	1	1585257	rs4648758	ENSG00000189339	-38977	0.387939	4.34962e-21	1.51199e-05	A	G
	1	1585347	rs4648760	ENSG00000197530	34088	0.112052	1.29075e-06	1.53573e-05	T	C
	1	1585347	rs4648760	ENSG00000189339	-38887	0.387939	4.34962e-21	1.51199e-05	T	C
	1	1585388	rs4648761	ENSG00000197530	34129	0.112052	1.29075e-06	1.53573e-05	A	G
	1	1585388	rs4648761	ENSG00000189339	-38846	0.387939	4.34962e-21	1.51199e-05	A	G
	1	1585597	rs7531938	ENSG00000197530	34338	0.112052	1.29075e-06	1.53573e-05	A	G
	1	1585597	rs7531938	ENSG00000189339	-38637	0.387939	4.34962e-21	1.51199e-05	A	G
	1	1585642	rs3936009	ENSG00000197530	34383	0.112052	1.29075e-06	1.53573e-05	G	T
	1	1585642	rs3936009	ENSG00000189339	-38592	0.387939	4.34962e-21	1.51199e-05	G	T
	1	1586752	rs11486023	ENSG00000189409	19210	0.186516	7.28834e-06	1.97457e-05	T	C
	1	1586752	rs11486023	ENSG00000189339	-37482	0.38089	1.82716e-16	1.51199e-05	T	C
	1	1587315	rs4648762	ENSG00000189409	19773	0.179527	1.73913e-05	1.97457e-05	A	G
	1	1587315	rs4648762	ENSG00000189339	-36919	0.392169	2.53018e-17	1.51199e-05	A	G
	1	1590526	rs6604980	ENSG00000189409	22984	0.186261	5.37267e-06	1.97457e-05	G	C
	1	1590526	rs6604980	ENSG00000189339	-33708	0.368833	6.37391e-16	1.51199e-05	G	C
	1	1590575	rs7534581	ENSG00000197530	39316	0.112909	8.98219e-07	1.53573e-05	G	A
	1	1590575	rs7534581	ENSG00000189339	-33659	0.38237	9.59679e-21	1.51199e-05	G	A
	1	1590681	rs9661500	ENSG00000197530	39422	0.119375	2.63022e-07	1.53573e-05	G	A
	1	1590681	rs9661500	ENSG00000189339	-33553	0.371561	3.9234e-19	1.51199e-05	G	A
	1	1590681	rs9661500	ENSG00000215790	-86750	-0.211724	1.03743e-05	1.32271e-05	G	A
	1	1596500	rs72634819	ENSG00000189339	-27734	0.397354	3.87874e-09	1.51199e-05	T	C
	1	1596974	rs4074020	ENSG00000189409	29432	0.185411	6.13654e-06	1.97457e-05	C	T
	1	1596974	rs4074020	ENSG00000189339	-27260	0.352226	1.66116e-14	1.51199e-05	C	T
	1	1597020	rs72634820	ENSG00000189339	-27214	0.397354	3.87874e-09	1.51199e-05	G	C
	1	1599161	rs6604981	ENSG00000189409	31619	0.188752	7.14167e-06	1.97457e-05	A	G
	1	1599161	rs6604981	ENSG00000189339	-25073	0.374623	1.3689e-15	1.51199e-05	A	G
	1	1601015	rs72634825	ENSG00000189339	-23219	0.385284	1.00203e-08	1.51199e-05	A	G
	1	1601052	rs72634826	ENSG00000189339	-23182	0.396944	3.945e-09	1.51199e-05	A	G
	1	1602536	rs4648609	ENSG00000197530	51277	-0.119172	2.62512e-07	1.53573e-05	C	G
	1	1602536	rs4648609	ENSG00000189409	34994	-0.17229	4.52206e-06	1.97457e-05	C	G
	1	1602536	rs4648609	ENSG00000189339	-21698	-0.357675	9.04509e-18	1.51199e-05	C	G
	1	1602536	rs4648609	ENSG00000215790	-74895	0.224014	2.85214e-06	1.32271e-05	C	G
	1	1602587	rs4233029	ENSG00000197530	51328	-0.122625	9.2452e-08	1.53573e-05	T	C
	1	1602587	rs4233029	ENSG00000189409	35045	-0.173144	3.45934e-06	1.97457e-05	T	C
	1	1602587	rs4233029	ENSG00000189339	-21647	-0.35411	1.18104e-17	1.51199e-05	T	C
	1	1602587	rs4233029	ENSG00000215790	-74844	0.218644	4.27259e-06	1.32271e-05	T	C
	1	1603236	rs11523819	ENSG00000189339	-20998	-0.319922	6.02872e-07	1.51199e-05	A	G
	1	1603236	rs11523819	ENSG00000215790	-74195	0.460406	5.82116e-11	1.32271e-05	A	G
	1	1603434	rs6699975	ENSG00000189339	-20800	-0.298474	1.80998e-07	1.51199e-05	T	G
	1	1603434	rs6699975	ENSG00000215790	-73997	0.353506	2.37142e-08	1.32271e-05	T	G
	1	1604499	rs36048328	ENSG00000189339	-19735	-0.299755	6.37178e-08	1.51199e-05	A	G
	1	1604499	rs36048328	ENSG00000215790	-72932	0.35312	8.68343e-09	1.32271e-05	A	G
	1	1605257	rs12736155	ENSG00000189339	-18977	-0.31177	8.91961e-09	1.51199e-05	C	A
	1	1605257	rs12736155	ENSG00000215790	-72174	0.329735	4.56475e-08	1.32271e-05	C	A
	1	1606252	rs184548682	ENSG00000189339	-17982	0.721996	1.29572e-05	1.51199e-05	C	A
	1	1609165	rs12757736	ENSG00000189339	-15069	-0.306629	2.44836e-08	1.51199e-05	T	A
	1	1609165	rs12757736	ENSG00000215790	-68266	0.347971	1.14618e-08	1.32271e-05	T	A
	1	1611432	rs6700884	ENSG00000248333	20959	0.139713	1.96902e-06	1.65449e-05	A	G
	1	1611653	rs6695303	ENSG00000248333	21180	0.141914	1.99644e-06	1.65449e-05	T	C
	1	1611995	rs4074196	ENSG00000248333	21522	0.146403	9.07311e-07	1.65449e-05	A	G
	1	1612603	rs4074198	ENSG00000248333	22130	0.146334	1.03247e-06	1.65449e-05	G	A
	1	1615348	rs7520934	ENSG00000248333	24875	0.14402	1.47939e-06	1.65449e-05	A	C
	1	1615705	rs28774670	ENSG00000248333	25232	0.146334	1.03247e-06	1.65449e-05	T	C
	1	1615747	rs28435953	ENSG00000248333	25274	0.146334	1.03247e-06	1.65449e-05	G	C
	1	1616058	rs28464677	ENSG00000248333	25585	0.142647	1.91192e-06	1.65449e-05	G	A
	1	1617586	rs28736713	ENSG00000248333	27113	0.147136	1.01293e-06	1.65449e-05	T	G
	1	1618321	rs28367203	ENSG00000248333	27848	0.144793	1.19246e-06	1.65449e-05	T	C
	1	1618500	rs28463291	ENSG00000248333	28027	0.144793	1.19246e-06	1.65449e-05	C	T
	1	1618592	rs28366981	ENSG00000248333	28119	0.142539	1.69658e-06	1.65449e-05	A	G
	1	1618598	rs28561498	ENSG00000248333	28125	0.144793	1.19246e-06	1.65449e-05	G	T
	1	1618675	rs28541555	ENSG00000248333	28202	0.149443	6.14461e-07	1.65449e-05	T	G
	1	1619082	rs7524863	ENSG00000248333	28609	0.144793	1.19246e-06	1.65449e-05	G	A
	1	1620860	rs3737622	ENSG00000248333	30387	0.133519	5.26557e-06	1.65449e-05	G	A
	1	1620885	rs3737623	ENSG00000248333	30412	0.133519	5.26557e-06	1.65449e-05	T	C
	1	1620904	rs3737624	ENSG00000248333	30431	0.129973	9.196e-06	1.65449e-05	A	G
	1	1627805	rs601141	ENSG00000248333	37332	0.137093	2.61172e-06	1.65449e-05	C	A
	1	1635619	rs2076329	ENSG00000248333	45146	0.142597	9.13286e-07	1.65449e-05	C	T
	1	1638005	rs17162876	ENSG00000248333	47532	0.142597	9.13286e-07	1.65449e-05	C	G
	1	1647928	rs1883424	ENSG00000248333	57455	0.136748	2.12527e-06	1.65449e-05	A	G
	1	1705945	rs11260629	ENSG00000008128	50149	-0.192989	4.82957e-06	1.49196e-05	T	C
	1	1706160	rs7531583	ENSG00000248333	115687	0.150516	3.79881e-06	1.65449e-05	A	G
	1	1706735	rs34238514	ENSG00000248333	116262	0.155494	1.08043e-05	1.65449e-05	T	C
	1	1707435	rs72909062	ENSG00000248333	116962	0.155494	1.08043e-05	1.65449e-05	A	G
	1	1733219	rs10907185	ENSG00000008128	77423	-0.188264	6.66064e-06	1.49196e-05	A	G
	1	1802649	rs35511469	ENSG00000248333	212176	0.150132	1.63056e-05	1.65449e-05	T	G
	1	1812504	rs36072213	ENSG00000248333	222031	0.150132	1.63056e-05	1.65449e-05	A	G
	1	1813237	rs33976483	ENSG00000248333	222764	0.150132	1.63056e-05	1.65449e-05	T	C
	1	1818129	rs16824526	ENSG00000248333	227656	0.150132	1.63056e-05	1.65449e-05	C	A
	1	1823524	rs3806168	ENSG00000248333	233051	0.153374	1.16982e-05	1.65449e-05	C	G
	1	1930553	rs55780084	ENSG00000187730	-20215	0.254767	2.4212e-06	1.54594e-05	C	T
	1	1931299	rs56316921	ENSG00000187730	-19469	0.242815	6.03643e-06	1.54594e-05	T	A
	1	1938473	rs6663186	ENSG00000187730	-12295	0.246743	2.85434e-06	1.54594e-05	G	T
	1	2178411	rs146479836	ENSG00000228594	642896	0.384403	9.42344e-06	1.60336e-05	G	C
	1	2245221	rs2843153	ENSG00000157933	85463	0.120292	4.40781e-06	1.21627e-05	C	T
	1	2245439	rs2643902	ENSG00000157933	85681	0.118618	8.22226e-06	1.21627e-05	T	C
	1	2245570	rs2843152	ENSG00000157933	85812	0.117405	9.64309e-06	1.21627e-05	C	G
	1	2245633	rs2843151	ENSG00000157933	85875	0.117154	9.07808e-06	1.21627e-05	C	T
	1	2328714	rs2645081	ENSG00000149527	-28705	0.274739	1.01477e-05	1.30036e-05	A	G
	1	2347466	rs12746918	ENSG00000149527	-9953	0.533809	1.17949e-36	1.30036e-05	T	C
	1	2347576	rs34647044	ENSG00000149527	-9843	0.514885	4.18216e-34	1.30036e-05	T	G
	1	2347732	rs12184328	ENSG00000149527	-9687	0.169856	2.89961e-06	1.30036e-05	G	A
	1	2348040	rs10910068	ENSG00000149527	-9379	0.307171	2.9169e-15	1.30036e-05	T	C
	1	2349769	rs2494432	ENSG00000149527	-7650	0.169856	2.89961e-06	1.30036e-05	A	G
	1	2350912	rs10910070	ENSG00000149527	-6507	0.174999	1.823e-06	1.30036e-05	G	A
	1	2351096	rs11577147	ENSG00000149527	-6323	0.17833	9.73361e-07	1.30036e-05	A	G
	1	2351395	rs112972257	ENSG00000149527	-6024	-0.178655	2.15423e-06	1.30036e-05	A	G
	1	2351575	rs11590507	ENSG00000149527	-5844	0.174999	1.823e-06	1.30036e-05	G	A
	1	2351699	rs3935659	ENSG00000149527	-5720	0.174999	1.823e-06	1.30036e-05	T	C
	1	2351879	rs3935660	ENSG00000149527	-5540	0.534383	1.02569e-36	1.30036e-05	T	C
	1	2352146	rs12731309	ENSG00000149527	-5273	0.534383	1.02569e-36	1.30036e-05	T	C
	1	2353085	rs10910071	ENSG00000149527	-4334	0.174999	1.823e-06	1.30036e-05	A	G
	1	2353295	rs12143389	ENSG00000149527	-4124	0.1796	1.05911e-06	1.30036e-05	C	T
	1	2353869	rs35799953	ENSG00000149527	-3550	0.1796	1.05911e-06	1.30036e-05	G	T
	1	2354016	rs34574702	ENSG00000149527	-3403	0.56121	2.54807e-36	1.30036e-05	T	C
	1	2354370	rs12022832	ENSG00000149527	-3049	0.175565	1.67056e-06	1.30036e-05	T	C
	1	2354400	rs12096965	ENSG00000149527	-3019	0.561939	2.22927e-36	1.30036e-05	T	C
	1	2354563	rs12097032	ENSG00000149527	-2856	0.561939	2.22927e-36	1.30036e-05	T	C
	1	2355400	rs67532508	ENSG00000149527	-2019	0.402656	8.77319e-20	1.30036e-05	G	A
	1	2355916	rs2494590	ENSG00000149527	-1503	0.327493	1.02671e-13	1.30036e-05	C	T
	1	2356577	rs4648840	ENSG00000149527	-842	0.289467	4.39075e-08	1.30036e-05	A	G
	1	2356912	rs2494433	ENSG00000149527	-507	0.289263	4.55288e-08	1.30036e-05	G	A
	1	2358073	rs2494588	ENSG00000149527	654	0.19072	9.28339e-07	1.30036e-05	C	T
	1	2359917	rs2494436	ENSG00000149527	2498	0.334374	6.0188e-09	1.30036e-05	T	C
	1	2361132	rs10910075	ENSG00000149527	3713	-0.177119	7.0244e-06	1.30036e-05	T	C
	1	2361640	rs2494437	ENSG00000149527	4221	0.249878	2.11281e-06	1.30036e-05	G	T
	1	2424765	rs12409875	ENSG00000157881	-33270	-0.0818144	7.79789e-06	1.27476e-05	G	A
	1	2424894	rs2477702	ENSG00000157881	-33141	-0.0862062	5.51966e-06	1.27476e-05	C	T
	1	2426149	rs2182177	ENSG00000157881	-31886	-0.085022	9.36147e-06	1.27476e-05	A	C
	1	2426689	rs12022393	ENSG00000157881	-31346	-0.085022	9.36147e-06	1.27476e-05	T	C
	1	2426766	rs3001347	ENSG00000157881	-31269	-0.0871439	2.21503e-06	1.27476e-05	A	G
	1	2427368	rs3762443	ENSG00000157881	-30667	-0.0849588	9.71711e-06	1.27476e-05	C	T
	1	2427712	rs3762444	ENSG00000157881	-30323	-0.0845118	4.33487e-06	1.27476e-05	C	T
	1	2430617	rs2296442	ENSG00000157881	-27418	-0.0876335	2.05908e-06	1.27476e-05	C	T
	1	2431057	rs2477707	ENSG00000157881	-26978	-0.0861511	6.23932e-06	1.27476e-05	T	C
	1	2432464	rs2477708	ENSG00000157881	-25571	-0.0853918	8.19851e-06	1.27476e-05	C	A
	1	2432749	rs12096577	ENSG00000157881	-25286	-0.0840235	1.06431e-05	1.27476e-05	A	G
	1	2432762	rs4648642	ENSG00000157881	-25273	-0.0856295	3.8887e-06	1.27476e-05	G	A
	1	2433900	rs12736998	ENSG00000157881	-24135	-0.0891721	1.53057e-06	1.27476e-05	C	T
	1	2436778	rs12219	ENSG00000157881	-21257	-0.0888601	2.94747e-06	1.27476e-05	G	A
	1	2437305	rs3001346	ENSG00000157881	-20730	-0.0899067	2.15199e-06	1.27476e-05	A	G
	1	2437895	rs12025298	ENSG00000157881	-20140	-0.0829705	1.21782e-05	1.27476e-05	A	G
	1	2438307	rs6686306	ENSG00000157881	-19728	-0.0829705	1.21782e-05	1.27476e-05	T	C
	1	2438393	rs6686404	ENSG00000157881	-19642	-0.0829705	1.21782e-05	1.27476e-05	T	C
	1	2438612	rs58974156	ENSG00000157881	-19423	-0.0829705	1.21782e-05	1.27476e-05	T	C
	1	2438828	rs72848535	ENSG00000157881	-19207	-0.0894897	2.26503e-06	1.27476e-05	T	C
	1	2438982	rs1107686	ENSG00000157881	-19053	-0.0829705	1.21782e-05	1.27476e-05	T	C
	1	2439191	rs1107685	ENSG00000157881	-18844	-0.0829705	1.21782e-05	1.27476e-05	G	A
	1	2439685	rs3791180	ENSG00000157881	-18350	-0.0887326	1.62341e-06	1.27476e-05	G	C
	1	2441358	rs2494620	ENSG00000157881	-16677	-0.0894897	2.26503e-06	1.27476e-05	C	T
	1	2441392	rs2494619	ENSG00000157881	-16643	-0.0894897	2.26503e-06	1.27476e-05	C	T
	1	2442374	rs7543665	ENSG00000157881	-15661	-0.0829705	1.21782e-05	1.27476e-05	A	G
	1	2442953	rs2236397	ENSG00000157881	-15082	-0.0830474	1.13088e-05	1.27476e-05	A	C
	1	2443212	rs2236396	ENSG00000157881	-14823	-0.0830474	1.13088e-05	1.27476e-05	A	G
	1	2443655	rs733307	ENSG00000157881	-14380	-0.0830474	1.13088e-05	1.27476e-05	A	G
	1	2444226	rs744112	ENSG00000157881	-13809	-0.0876889	3.41561e-06	1.27476e-05	T	C
	1	2445089	rs2281853	ENSG00000157881	-12946	-0.0890079	2.63804e-06	1.27476e-05	G	A
	1	2445406	rs2247308	ENSG00000157881	-12629	-0.0876889	3.41561e-06	1.27476e-05	G	A
	1	2446330	rs2477713	ENSG00000157881	-11705	-0.0876889	3.41561e-06	1.27476e-05	G	A
	1	2446880	rs2236395	ENSG00000157881	-11155	-0.0876889	3.41561e-06	1.27476e-05	G	A
	1	2446960	rs2236394	ENSG00000157881	-11075	-0.0876889	3.41561e-06	1.27476e-05	C	T
	1	2447910	rs3791181	ENSG00000157881	-10125	-0.0830474	1.13088e-05	1.27476e-05	A	G
	1	2448561	rs72848539	ENSG00000157881	-9474	-0.0890079	2.63804e-06	1.27476e-05	A	G
	1	2448764	rs2494596	ENSG00000157881	-9271	-0.0876889	3.41561e-06	1.27476e-05	G	A
	1	2450394	rs2246732	ENSG00000157881	-7641	-0.0876889	3.41561e-06	1.27476e-05	G	A
	1	2452357	rs2494636	ENSG00000157881	-5678	-0.0876889	3.41561e-06	1.27476e-05	A	G
	1	2452444	rs4648643	ENSG00000157881	-5591	-0.0890079	2.63804e-06	1.27476e-05	G	A
	1	2453812	rs4648644	ENSG00000157881	-4223	-0.0830474	1.13088e-05	1.27476e-05	A	G
	1	3421363	rs2487686	ENSG00000162591	-106709	-0.103403	4.91435e-06	1.12597e-05	C	T
	1	3421541	rs2794357	ENSG00000162591	-106531	-0.103403	4.91435e-06	1.12597e-05	C	G
	1	3421897	rs2821008	ENSG00000162591	-106175	-0.103403	4.91435e-06	1.12597e-05	G	A
	1	3422144	rs2105305	ENSG00000162591	-105928	-0.106761	2.4737e-06	1.12597e-05	C	G
	1	3422642	rs2247236	ENSG00000162591	-105430	-0.106761	2.4737e-06	1.12597e-05	G	A
	1	3422988	rs877510	ENSG00000162591	-105084	-0.106761	2.4737e-06	1.12597e-05	C	G
	1	3426594	rs2821005	ENSG00000162591	-101478	-0.105776	3.53935e-06	1.12597e-05	G	A
	1	3426717	rs2821003	ENSG00000162591	-101355	-0.106705	2.95552e-06	1.12597e-05	C	A
	1	3431529	rs947349	ENSG00000162591	-96543	-0.108406	2.65647e-06	1.12597e-05	T	C
	1	3438179	rs2794366	ENSG00000162591	-89893	-0.107518	4.73195e-06	1.12597e-05	T	C
	1	3438354	rs2821070	ENSG00000162591	-89718	-0.107518	4.73195e-06	1.12597e-05	C	G
	1	3448360	rs28447582	ENSG00000162591	-79712	-0.111804	1.04239e-07	1.12597e-05	A	G
	1	3448387	rs28439857	ENSG00000162591	-79685	-0.111738	1.01945e-07	1.12597e-05	A	G
	1	3453807	rs66681094	ENSG00000162591	-74265	0.109641	7.42514e-06	1.12597e-05	A	C
	1	3579466	rs12118148	ENSG00000078900	10386	0.247256	8.88149e-06	9.94556e-06	G	C
	1	3681681	rs1181876	ENSG00000116198	-92116	0.152103	2.22977e-07	1.08347e-05	A	G
	1	3681831	rs1181875	ENSG00000116198	-91966	0.163553	5.85548e-09	1.08347e-05	T	C
	1	3682070	rs1181874	ENSG00000116198	-91727	0.168153	7.05313e-09	1.08347e-05	C	A
	1	3683914	rs2275839	ENSG00000130764	-29148	0.410753	4.95391e-14	9.20395e-06	A	T
	1	3684107	rs1181872	ENSG00000130764	-28955	0.311659	8.29171e-13	9.20395e-06	A	T
	1	3684321	rs1181871	ENSG00000116198	-89476	0.173022	2.78984e-09	1.08347e-05	A	G
	1	3684939	rs10797412	ENSG00000116198	-88858	0.177572	4.13185e-10	1.08347e-05	G	A
	1	3685771	rs78474288	ENSG00000130764	-27291	0.406525	3.33424e-14	9.20395e-06	T	C
	1	3686318	rs2275837	ENSG00000130764	-26744	0.405777	6.43783e-14	9.20395e-06	A	G
	1	3687889	rs76581100	ENSG00000130764	-25173	0.430836	1.14119e-16	9.20395e-06	T	C
	1	3688645	rs1175551	ENSG00000116198	-85152	0.179023	8.46205e-10	1.08347e-05	T	C
	1	3688849	rs115228421	ENSG00000130764	-24213	0.428443	5.99283e-18	9.20395e-06	G	A
	1	3689408	rs2275819	ENSG00000116198	-84389	0.181357	8.61323e-11	1.08347e-05	G	A
	1	3689889	rs2840327	ENSG00000116198	-83908	0.183623	5.46294e-11	1.08347e-05	G	A
	1	3691264	rs2797432	ENSG00000116198	-82533	0.169917	6.67124e-09	1.08347e-05	A	G
	1	3691592	rs9424296	ENSG00000116198	-82205	0.184787	3.0275e-11	1.08347e-05	C	A
	1	3692240	rs2282455	ENSG00000116198	-81557	0.187677	1.18498e-10	1.08347e-05	T	C
	1	3693110	rs9424313	ENSG00000116198	-80687	0.184962	1.74253e-11	1.08347e-05	C	A
	1	3693486	rs76095402	ENSG00000130764	-19576	0.36934	9.52199e-16	9.20395e-06	C	G
	1	3693654	rs118114505	ENSG00000130764	-19408	0.420031	2.79052e-18	9.20395e-06	T	C
	1	3693730	rs11576246	ENSG00000116198	-80067	0.184962	1.74253e-11	1.08347e-05	C	T
	1	3693759	rs75713165	ENSG00000130764	-19303	0.420031	2.79052e-18	9.20395e-06	A	G
	1	3693834	rs117110389	ENSG00000130764	-19228	0.420031	2.79052e-18	9.20395e-06	C	G
	1	3693999	rs76685650	ENSG00000130764	-19063	0.420031	2.79052e-18	9.20395e-06	T	G
	1	3694080	rs75742653	ENSG00000130764	-18982	0.420031	2.79052e-18	9.20395e-06	T	C
	1	3694480	rs34137352	ENSG00000130764	-18582	0.36934	9.52199e-16	9.20395e-06	C	T
	1	3694673	rs1891936	ENSG00000130764	-18389	0.36934	9.52199e-16	9.20395e-06	G	T
	1	3694776	rs59674885	ENSG00000130764	-18286	0.420031	2.79052e-18	9.20395e-06	T	C
	1	3694795	rs1891935	ENSG00000130764	-18267	0.362052	5.17763e-15	9.20395e-06	T	C
	1	3695354	rs2275818	ENSG00000130764	-17708	0.420031	2.79052e-18	9.20395e-06	T	C
	1	3695425	rs2275817	ENSG00000130764	-17637	0.420031	2.79052e-18	9.20395e-06	T	C
	1	3695583	rs80140736	ENSG00000130764	-17479	0.42264	3.29008e-18	9.20395e-06	A	G
	1	3696000	rs2799182	ENSG00000130764	-17062	0.352654	1.23723e-15	9.20395e-06	C	T
	1	3696217	rs35860660	ENSG00000130764	-16845	0.362052	5.17763e-15	9.20395e-06	G	A
	1	3696536	rs3737593	ENSG00000130764	-16526	0.362052	5.17763e-15	9.20395e-06	G	A
	1	3696770	rs3737594	ENSG00000130764	-16292	0.362052	5.17763e-15	9.20395e-06	C	T
	1	3696890	rs8379	ENSG00000130764	-16172	0.352654	1.23723e-15	9.20395e-06	C	A
	1	3697486	rs34286051	ENSG00000130764	-15576	0.357831	5.77829e-15	9.20395e-06	G	C
	1	3698017	rs12745312	ENSG00000130764	-15045	0.357831	5.77829e-15	9.20395e-06	A	G
	1	3698457	rs57413808	ENSG00000130764	-14605	0.409835	6.57389e-18	9.20395e-06	G	A
	1	3698528	rs2799186	ENSG00000130764	-14534	0.347299	1.36716e-15	9.20395e-06	G	C
	1	3698803	rs140085613	ENSG00000130764	-14259	0.409835	6.57389e-18	9.20395e-06	T	C
	1	3698836	rs113936893	ENSG00000130764	-14226	0.357831	5.77829e-15	9.20395e-06	C	G
	1	3698917	rs35033791	ENSG00000130764	-14145	0.357831	5.77829e-15	9.20395e-06	G	A
	1	3698928	rs113838899	ENSG00000130764	-14134	0.357831	5.77829e-15	9.20395e-06	G	A
	1	3699890	rs151222880	ENSG00000130764	-13172	0.409835	6.57389e-18	9.20395e-06	A	G
	1	3700119	rs12738904	ENSG00000130764	-12943	0.3647	1.11439e-15	9.20395e-06	C	A
	1	3700179	rs79085335	ENSG00000130764	-12883	0.409835	6.57389e-18	9.20395e-06	G	A
	1	3700216	rs12563491	ENSG00000116198	-73581	0.185321	1.50309e-11	1.08347e-05	C	T
	1	3700850	rs2298228	ENSG00000130764	-12212	0.409835	6.57389e-18	9.20395e-06	G	C
	1	3701089	rs34545744	ENSG00000130764	-11973	0.357831	5.77829e-15	9.20395e-06	A	G
	1	3701124	rs80020130	ENSG00000130764	-11938	0.462411	2.75196e-19	9.20395e-06	A	G
	1	3701222	rs79696707	ENSG00000130764	-11840	0.409835	6.57389e-18	9.20395e-06	G	A
	1	3701490	rs58614279	ENSG00000130764	-11572	0.409835	6.57389e-18	9.20395e-06	T	C
	1	3701491	rs2996426	ENSG00000116198	-72306	0.179413	4.16983e-10	1.08347e-05	A	G
	1	3701580	rs57217928	ENSG00000130764	-11482	0.357831	5.77829e-15	9.20395e-06	C	G
	1	3701663	rs2298227	ENSG00000130764	-11399	0.357831	5.77829e-15	9.20395e-06	C	T
	1	3702143	rs57921733	ENSG00000130764	-10919	0.409835	6.57389e-18	9.20395e-06	G	A
	1	3702529	rs149985684	ENSG00000130764	-10533	0.422168	1.22889e-18	9.20395e-06	A	G
	1	3702648	rs112014047	ENSG00000130764	-10414	0.415548	2.98175e-18	9.20395e-06	C	G
	1	3702832	rs1106265	ENSG00000130764	-10230	0.42848	3.67559e-19	9.20395e-06	T	C
	1	3702950	rs2017435	ENSG00000130764	-10112	0.387822	4.40606e-17	9.20395e-06	A	G
	1	3705021	rs9424282	ENSG00000116198	-68776	0.193574	1.48862e-11	1.08347e-05	T	C
	1	3705115	rs10909792	ENSG00000116198	-68682	-0.149626	8.32707e-08	1.08347e-05	T	C
	1	3705226	rs9424283	ENSG00000116198	-68571	0.184204	1.44683e-10	1.08347e-05	C	G
	1	3705416	rs7547679	ENSG00000116198	-68381	0.184204	1.44683e-10	1.08347e-05	T	C
	1	3705551	rs9424297	ENSG00000116198	-68246	0.159571	3.20725e-08	1.08347e-05	C	T
	1	3705888	rs60946587	ENSG00000130764	-7174	0.376127	4.26894e-15	9.20395e-06	G	A
	1	3706143	rs80301333	ENSG00000130764	-6919	0.376127	4.26894e-15	9.20395e-06	A	T
	1	3706414	rs77748969	ENSG00000130764	-6648	0.376127	4.26894e-15	9.20395e-06	A	G
	1	3706538	rs9424284	ENSG00000116198	-67259	0.184204	1.44683e-10	1.08347e-05	T	C
	1	3706893	rs58717732	ENSG00000130764	-6169	0.376127	4.26894e-15	9.20395e-06	A	T
	1	3706894	rs58882037	ENSG00000130764	-6168	0.376127	4.26894e-15	9.20395e-06	T	C
	1	3707592	rs75598464	ENSG00000130764	-5470	0.376127	4.26894e-15	9.20395e-06	C	T
	1	3707729	rs77030949	ENSG00000130764	-5333	0.376127	4.26894e-15	9.20395e-06	A	G
	1	3708169	rs61080468	ENSG00000130764	-4893	0.376127	4.26894e-15	9.20395e-06	T	C
	1	3708552	rs57257868	ENSG00000130764	-4510	0.376127	4.26894e-15	9.20395e-06	C	A
	1	3708717	rs57161695	ENSG00000130764	-4345	0.376127	4.26894e-15	9.20395e-06	C	T
	1	3709487	rs7513053	ENSG00000130764	-3575	0.371345	5.93599e-15	9.20395e-06	G	A
	1	3710179	rs9424285	ENSG00000116198	-63618	-0.144548	2.22752e-07	1.08347e-05	A	G
	1	3710957	rs9424298	ENSG00000116198	-62840	-0.144548	2.22752e-07	1.08347e-05	T	C
	1	3711193	rs12750187	ENSG00000130764	-1869	0.220331	6.47098e-09	9.20395e-06	T	C
	1	3712164	rs139901357	ENSG00000130764	-898	0.657128	1.36161e-07	9.20395e-06	A	G
	1	3713027	rs117033631	ENSG00000130764	-35	0.376127	4.26894e-15	9.20395e-06	A	G
	1	3713269	rs77439315	ENSG00000130764	207	0.376127	4.26894e-15	9.20395e-06	G	A
	1	3714796	rs56710549	ENSG00000130764	1734	0.376127	4.26894e-15	9.20395e-06	G	C
	1	3715919	rs111484302	ENSG00000130764	2857	0.376127	4.26894e-15	9.20395e-06	G	A
	1	3715931	rs9424286	ENSG00000116198	-57866	-0.144548	2.22752e-07	1.08347e-05	T	G
	1	3716468	rs79289503	ENSG00000130764	3406	0.376127	4.26894e-15	9.20395e-06	A	G
	1	3716737	rs9424299	ENSG00000116198	-57060	0.153676	9.29016e-06	1.08347e-05	A	G
	1	3717404	rs12403561	ENSG00000116198	-56393	-0.153135	3.86826e-08	1.08347e-05	A	G
	1	3717943	rs58013669	ENSG00000130764	4881	0.382647	2.52855e-15	9.20395e-06	C	T
	1	3718070	rs60744170	ENSG00000130764	5008	0.382647	2.52855e-15	9.20395e-06	A	G
	1	3718864	rs6658021	ENSG00000130764	5802	0.216192	1.29333e-08	9.20395e-06	T	C
	1	3719028	rs57699724	ENSG00000130764	5966	0.382647	2.52855e-15	9.20395e-06	T	A
	1	3719057	rs7535775	ENSG00000116198	-54740	0.153566	1.03461e-07	1.08347e-05	G	A
	1	3719787	rs6676575	ENSG00000116198	-54010	0.1902	3.14697e-11	1.08347e-05	T	C
	1	3719797	rs12404298	ENSG00000116198	-54000	-0.151622	5.84676e-08	1.08347e-05	C	G
	1	3720965	rs2154068	ENSG00000116198	-52832	0.1902	3.14697e-11	1.08347e-05	A	G
	1	3721004	rs2154067	ENSG00000116198	-52793	0.1902	3.14697e-11	1.08347e-05	T	C
	1	3721318	rs2887274	ENSG00000116198	-52479	-0.151622	5.84676e-08	1.08347e-05	A	G
	1	3721387	rs6680559	ENSG00000116198	-52410	0.19879	3.2312e-12	1.08347e-05	A	C
	1	3721963	rs6424053	ENSG00000116198	-51834	0.1902	3.14697e-11	1.08347e-05	C	G
	1	3722130	rs10909798	ENSG00000130764	9068	0.222324	7.07646e-09	9.20395e-06	A	G
	1	3722309	rs6424054	ENSG00000130764	9247	0.22169	6.87376e-09	9.20395e-06	T	C
	1	3722485	rs6424055	ENSG00000130764	9423	0.22169	6.87376e-09	9.20395e-06	C	T
	1	3722641	rs12746148	ENSG00000130764	9579	0.222324	7.07646e-09	9.20395e-06	A	G
	1	3723380	rs60647949	ENSG00000130764	10318	0.391954	1.36834e-15	9.20395e-06	A	T
	1	3723468	rs57331688	ENSG00000130764	10406	0.391954	1.36834e-15	9.20395e-06	T	C
	1	3724329	rs7529427	ENSG00000116198	-49468	0.1902	3.14697e-11	1.08347e-05	T	C
	1	3724372	rs7515345	ENSG00000116198	-49425	0.1902	3.14697e-11	1.08347e-05	C	G
	1	3724588	rs7527199	ENSG00000116198	-49209	0.1902	3.14697e-11	1.08347e-05	A	C
	1	3724901	rs9424302	ENSG00000116198	-48896	-0.148004	1.09435e-07	1.08347e-05	T	C
	1	3725196	rs28606492	ENSG00000116198	-48601	-0.138982	6.11505e-07	1.08347e-05	T	C
	1	3725442	rs7530315	ENSG00000116198	-48355	0.1902	3.14697e-11	1.08347e-05	A	T
	1	3726326	rs10752721	ENSG00000116198	-47471	0.19879	3.2312e-12	1.08347e-05	C	T
	1	3726851	rs4648407	ENSG00000116198	-46946	0.1902	3.14697e-11	1.08347e-05	T	C
	1	3727708	rs75752147	ENSG00000130764	14646	0.391954	1.36834e-15	9.20395e-06	C	A
	1	3728103	rs6694638	ENSG00000116198	-45694	-0.130845	3.83081e-06	1.08347e-05	A	G
	1	3728747	rs60142135	ENSG00000130764	15685	0.391954	1.36834e-15	9.20395e-06	T	C
	1	3729567	rs76759008	ENSG00000130764	16505	0.391954	1.36834e-15	9.20395e-06	C	A
	1	3729587	rs7543169	ENSG00000116198	-44210	0.172031	6.81829e-10	1.08347e-05	A	G
	1	3729796	rs79175490	ENSG00000130764	16734	0.391954	1.36834e-15	9.20395e-06	C	T
	1	3730435	rs6695834	ENSG00000116198	-43362	0.172031	6.81829e-10	1.08347e-05	T	C
	1	3731020	rs3795256	ENSG00000130764	17958	0.391954	1.36834e-15	9.20395e-06	C	G
	1	3731617	rs3795255	ENSG00000130764	18555	0.391954	1.36834e-15	9.20395e-06	C	G
	1	3732103	rs4648409	ENSG00000116198	-41694	0.172031	6.81829e-10	1.08347e-05	T	C
	1	3732172	rs4233019	ENSG00000116198	-41625	0.172031	6.81829e-10	1.08347e-05	C	T
	1	3732195	rs117132607	ENSG00000130764	19133	0.391954	1.36834e-15	9.20395e-06	T	C
	1	3732452	rs4648410	ENSG00000116198	-41345	0.172031	6.81829e-10	1.08347e-05	C	G
	1	3732639	rs6702916	ENSG00000116198	-41158	0.172031	6.81829e-10	1.08347e-05	T	A
	1	3732707	rs6702935	ENSG00000116198	-41090	0.172031	6.81829e-10	1.08347e-05	T	C
	1	3732782	rs6703035	ENSG00000116198	-41015	0.1902	3.14697e-11	1.08347e-05	T	C
	1	3733217	rs79287741	ENSG00000130764	20155	0.391954	1.36834e-15	9.20395e-06	A	C
	1	3733300	rs77285885	ENSG00000130764	20238	0.391954	1.36834e-15	9.20395e-06	T	C
	1	3733466	rs9286791	ENSG00000116198	-40331	0.172031	6.81829e-10	1.08347e-05	C	T
	1	3734371	rs1104855	ENSG00000116198	-39426	0.172031	6.81829e-10	1.08347e-05	G	C
	1	3734447	rs1104856	ENSG00000116198	-39350	0.1902	3.14697e-11	1.08347e-05	G	A
	1	3735153	rs4648412	ENSG00000116198	-38644	0.172031	6.81829e-10	1.08347e-05	C	T
	1	3735596	rs76037079	ENSG00000130764	22534	0.391954	1.36834e-15	9.20395e-06	A	G
	1	3736319	rs9424303	ENSG00000116198	-37478	0.1902	3.14697e-11	1.08347e-05	A	G
	1	3736336	rs9424304	ENSG00000116198	-37461	0.1902	3.14697e-11	1.08347e-05	T	C
	1	3736340	rs9424305	ENSG00000116198	-37457	0.180748	8.23661e-11	1.08347e-05	C	T
	1	3736682	rs58645065	ENSG00000130764	23620	0.391954	1.36834e-15	9.20395e-06	G	C
	1	3736923	rs58074017	ENSG00000130764	23861	0.391954	1.36834e-15	9.20395e-06	C	T
	1	3737036	rs9286792	ENSG00000116198	-36761	-0.14668	1.26752e-07	1.08347e-05	A	G
	1	3737395	rs10909799	ENSG00000116198	-36402	0.172031	6.81829e-10	1.08347e-05	G	C
	1	3737540	rs9424308	ENSG00000116198	-36257	0.1902	3.14697e-11	1.08347e-05	A	G
	1	3737739	rs9424288	ENSG00000116198	-36058	0.1902	3.14697e-11	1.08347e-05	A	C
	1	3738214	rs4648413	ENSG00000116198	-35583	0.172031	6.81829e-10	1.08347e-05	T	C
	1	3738320	rs59093589	ENSG00000130764	25258	0.391954	1.36834e-15	9.20395e-06	T	C
	1	3738332	rs4648414	ENSG00000116198	-35465	0.1902	3.14697e-11	1.08347e-05	A	G
	1	3738583	rs9424289	ENSG00000116198	-35214	-0.148004	1.09435e-07	1.08347e-05	T	C
	1	3738640	rs1936378	ENSG00000116198	-35157	0.1902	3.14697e-11	1.08347e-05	A	C
	1	3739129	rs60128072	ENSG00000130764	26067	0.391954	1.36834e-15	9.20395e-06	A	G
	1	3739189	rs4233020	ENSG00000116198	-34608	0.172031	6.81829e-10	1.08347e-05	C	T
	1	3739290	rs2027547	ENSG00000116198	-34507	0.172031	6.81829e-10	1.08347e-05	G	A
	1	3739512	rs2027548	ENSG00000116198	-34285	-0.148004	1.09435e-07	1.08347e-05	A	G
	1	3740270	rs2275836	ENSG00000130764	27208	0.391954	1.36834e-15	9.20395e-06	A	G
	1	3740426	rs79797528	ENSG00000130764	27364	0.391954	1.36834e-15	9.20395e-06	C	T
	1	3740462	rs75385332	ENSG00000130764	27400	0.391954	1.36834e-15	9.20395e-06	C	T
	1	3740473	rs2368535	ENSG00000116198	-33324	0.1902	3.14697e-11	1.08347e-05	A	G
	1	3740719	rs145183297	ENSG00000130764	27657	0.391954	1.36834e-15	9.20395e-06	T	C
	1	3740744	rs4233021	ENSG00000116198	-33053	0.172031	6.81829e-10	1.08347e-05	G	A
	1	3740838	rs150444426	ENSG00000130764	27776	0.391954	1.36834e-15	9.20395e-06	T	C
	1	3741211	rs4648415	ENSG00000116198	-32586	0.1902	3.14697e-11	1.08347e-05	T	C
	1	3741385	rs117989865	ENSG00000130764	28323	0.391954	1.36834e-15	9.20395e-06	T	G
	1	3741782	rs7552969	ENSG00000116198	-32015	0.172031	6.81829e-10	1.08347e-05	C	T
	1	3741853	rs79468982	ENSG00000130764	28791	0.391954	1.36834e-15	9.20395e-06	A	G
	1	3742009	rs9424290	ENSG00000116198	-31788	0.165258	8.71168e-09	1.08347e-05	C	T
	1	3742103	rs9424309	ENSG00000116198	-31694	0.165258	8.71168e-09	1.08347e-05	C	T
	1	3742179	rs7530291	ENSG00000116198	-31618	0.1902	3.14697e-11	1.08347e-05	G	A
	1	3742560	rs2275835	ENSG00000116198	-31237	-0.148004	1.09435e-07	1.08347e-05	A	G
	1	3743109	rs2275834	ENSG00000116198	-30688	0.1902	3.14697e-11	1.08347e-05	A	G
	1	3743186	rs114208229	ENSG00000130764	30124	0.391954	1.36834e-15	9.20395e-06	T	C
	1	3743319	rs6663840	ENSG00000116198	-30478	0.174146	4.61884e-10	1.08347e-05	G	A
	1	3743350	rs58111155	ENSG00000130764	30288	0.39643	3.06539e-16	9.20395e-06	C	G
	1	3743391	rs6688969	ENSG00000116198	-30406	-0.145914	1.51587e-07	1.08347e-05	T	C
	1	3744047	rs118082204	ENSG00000130764	30985	0.391954	1.36834e-15	9.20395e-06	C	G
	1	3744084	rs9424310	ENSG00000116198	-29713	0.192646	1.98438e-11	1.08347e-05	G	A
	1	3744126	rs78933805	ENSG00000130764	31064	0.391954	1.36834e-15	9.20395e-06	C	T
	1	3744273	rs75376818	ENSG00000130764	31211	0.391954	1.36834e-15	9.20395e-06	A	G
	1	3744548	rs10797343	ENSG00000116198	-29249	0.1902	3.14697e-11	1.08347e-05	A	G
	1	3744641	rs12134919	ENSG00000130764	31579	0.387344	1.7836e-15	9.20395e-06	A	G
	1	3745132	rs80147233	ENSG00000130764	32070	0.391954	1.36834e-15	9.20395e-06	T	C
	1	3745133	rs6657042	ENSG00000130764	32071	0.227526	2.38194e-09	9.20395e-06	G	A
	1	3745193	rs6659702	ENSG00000130764	32131	0.227526	2.38194e-09	9.20395e-06	C	T
	1	3745557	rs6670916	ENSG00000116198	-28240	0.1902	3.14697e-11	1.08347e-05	G	T
	1	3745721	rs2275833	ENSG00000130764	32659	0.387344	1.7836e-15	9.20395e-06	T	C
	1	3745787	rs2275832	ENSG00000116198	-28010	0.1902	3.14697e-11	1.08347e-05	T	C
	1	3745924	rs2275831	ENSG00000116198	-27873	-0.148004	1.09435e-07	1.08347e-05	A	G
	1	3746116	rs1836	ENSG00000116198	-27681	-0.148004	1.09435e-07	1.08347e-05	A	G
	1	3746254	rs2275830	ENSG00000116198	-27543	-0.148004	1.09435e-07	1.08347e-05	T	C
	1	3746583	rs2275828	ENSG00000116198	-27214	0.1902	3.14697e-11	1.08347e-05	T	G
	1	3746585	rs2275827	ENSG00000130764	33523	0.387344	1.7836e-15	9.20395e-06	G	T
	1	3746589	rs2275826	ENSG00000116198	-27208	-0.148004	1.09435e-07	1.08347e-05	C	G
	1	3747023	rs72640913	ENSG00000130764	33961	0.387344	1.7836e-15	9.20395e-06	G	C
	1	3747319	rs4648417	ENSG00000116198	-26478	0.15454	5.29923e-06	1.08347e-05	T	C
	1	3747542	rs75187319	ENSG00000130764	34480	0.411297	7.56295e-15	9.20395e-06	G	C
	1	3747580	rs6424058	ENSG00000116198	-26217	0.1902	3.14697e-11	1.08347e-05	T	C
	1	3747603	rs6413779	ENSG00000116198	-26194	-0.148004	1.09435e-07	1.08347e-05	T	C
	1	3748085	rs7522227	ENSG00000116198	-25712	0.174146	4.61884e-10	1.08347e-05	G	A
	1	3748171	rs7524765	ENSG00000116198	-25626	0.1902	3.14697e-11	1.08347e-05	C	T
	1	3748605	rs16824192	ENSG00000130764	35543	0.387344	1.7836e-15	9.20395e-06	A	G
	1	3748655	rs79903886	ENSG00000130764	35593	0.391954	1.36834e-15	9.20395e-06	G	C
	1	3748688	rs17403836	ENSG00000116198	-25109	0.1902	3.14697e-11	1.08347e-05	C	A
	1	3749115	rs61768915	ENSG00000116198	-24682	0.185025	1.44781e-10	1.08347e-05	C	T
	1	3749357	rs6684560	ENSG00000116198	-24440	-0.148004	1.09435e-07	1.08347e-05	G	A
	1	3749588	rs6676260	ENSG00000116198	-24209	-0.148004	1.09435e-07	1.08347e-05	T	C
	1	3749610	rs6684759	ENSG00000130764	36548	0.387344	1.7836e-15	9.20395e-06	A	G
	1	3749694	rs6673716	ENSG00000116198	-24103	-0.148004	1.09435e-07	1.08347e-05	A	G
	1	3749773	rs6673807	ENSG00000116198	-24024	-0.148004	1.09435e-07	1.08347e-05	A	G
	1	3750167	rs2368533	ENSG00000116198	-23630	-0.148004	1.09435e-07	1.08347e-05	G	A
	1	3750729	rs6677381	ENSG00000116198	-23068	0.1902	3.14697e-11	1.08347e-05	G	A
	1	3750731	rs6680017	ENSG00000116198	-23066	-0.148004	1.09435e-07	1.08347e-05	T	G
	1	3751278	rs2887273	ENSG00000116198	-22519	0.1902	3.14697e-11	1.08347e-05	G	C
	1	3751966	rs4648419	ENSG00000116198	-21831	-0.148004	1.09435e-07	1.08347e-05	C	G
	1	3753136	rs2275824	ENSG00000116198	-20661	0.1902	3.14697e-11	1.08347e-05	T	A
	1	3753315	rs2275823	ENSG00000130764	40253	0.391954	1.36834e-15	9.20395e-06	C	G
	1	3754489	rs12409082	ENSG00000116198	-19308	0.1902	3.14697e-11	1.08347e-05	C	G
	1	3754596	rs6683827	ENSG00000116198	-19201	-0.148004	1.09435e-07	1.08347e-05	G	T
	1	3755675	rs1891941	ENSG00000116198	-18122	-0.148004	1.09435e-07	1.08347e-05	T	C
	1	3755869	rs1891940	ENSG00000116198	-17928	-0.148004	1.09435e-07	1.08347e-05	T	C
	1	3755875	rs1891939	ENSG00000116198	-17922	-0.148004	1.09435e-07	1.08347e-05	T	G
	1	3756074	rs2298225	ENSG00000130764	43012	0.391954	1.36834e-15	9.20395e-06	A	C
	1	3756120	rs1539649	ENSG00000116198	-17677	0.172031	6.81829e-10	1.08347e-05	G	A
	1	3756155	rs2298224	ENSG00000130764	43093	0.391954	1.36834e-15	9.20395e-06	C	T
	1	3756493	rs7535887	ENSG00000116198	-17304	-0.148004	1.09435e-07	1.08347e-05	T	C
	1	3756532	rs10797346	ENSG00000116198	-17265	0.172031	6.81829e-10	1.08347e-05	C	T
	1	3757300	rs10909800	ENSG00000116198	-16497	0.1902	3.14697e-11	1.08347e-05	T	C
	1	3758718	rs4381131	ENSG00000116198	-15079	-0.148004	1.09435e-07	1.08347e-05	T	C
	1	3758756	rs4411084	ENSG00000116198	-15041	-0.148004	1.09435e-07	1.08347e-05	A	G
	1	3759352	rs3765774	ENSG00000116198	-14445	0.1902	3.14697e-11	1.08347e-05	A	T
	1	3759784	rs10797347	ENSG00000116198	-14013	-0.148004	1.09435e-07	1.08347e-05	A	G
	1	3760061	rs6701360	ENSG00000116198	-13736	0.1902	3.14697e-11	1.08347e-05	A	G
	1	3760129	rs6678020	ENSG00000116198	-13668	-0.148004	1.09435e-07	1.08347e-05	C	T
	1	3760230	rs6680552	ENSG00000116198	-13567	-0.148004	1.09435e-07	1.08347e-05	C	T
	1	3760356	rs6695657	ENSG00000116198	-13441	-0.148004	1.09435e-07	1.08347e-05	T	C
	1	3760518	rs10752723	ENSG00000116198	-13279	-0.148004	1.09435e-07	1.08347e-05	A	G
	1	3761479	rs2275822	ENSG00000116198	-12318	0.1902	3.14697e-11	1.08347e-05	T	C
	1	3761650	rs2275821	ENSG00000116198	-12147	-0.148004	1.09435e-07	1.08347e-05	A	G
	1	3762076	rs6699784	ENSG00000116198	-11721	0.1902	3.14697e-11	1.08347e-05	C	T
	1	3762080	rs6699785	ENSG00000116198	-11717	-0.148004	1.09435e-07	1.08347e-05	T	C
	1	3762416	rs6687498	ENSG00000116198	-11381	0.1902	3.14697e-11	1.08347e-05	A	C
	1	3762604	rs4494088	ENSG00000116198	-11193	-0.148004	1.09435e-07	1.08347e-05	C	T
	1	3762721	rs4534323	ENSG00000116198	-11076	-0.148004	1.09435e-07	1.08347e-05	A	T
	1	3763394	rs79289264	ENSG00000130764	50332	0.391954	1.36834e-15	9.20395e-06	A	T
	1	3763864	rs12047360	ENSG00000116198	-9933	0.1902	3.14697e-11	1.08347e-05	A	G
	1	3764461	rs34401151	ENSG00000116198	-9336	0.187816	5.29214e-11	1.08347e-05	T	C
	1	3764611	rs55873991	ENSG00000116198	-9186	0.187816	5.29214e-11	1.08347e-05	C	T
	1	3764979	rs12239252	ENSG00000130764	51917	0.235314	1.06307e-09	9.20395e-06	A	C
	1	3765055	rs12239253	ENSG00000130764	51993	0.235314	1.06307e-09	9.20395e-06	T	C
	1	3765386	rs3765777	ENSG00000130764	52324	0.391954	1.36834e-15	9.20395e-06	A	G
	1	3765549	rs4648346	ENSG00000116198	-8248	-0.149621	8.16157e-08	1.08347e-05	G	A
	1	3765563	rs3765778	ENSG00000130764	52501	0.235314	1.06307e-09	9.20395e-06	C	T
	1	3765678	rs4648423	ENSG00000116198	-8119	-0.144917	1.74755e-07	1.08347e-05	C	T
	1	3765755	rs4648347	ENSG00000116198	-8042	0.192646	1.98438e-11	1.08347e-05	C	T
	1	3766286	rs17404435	ENSG00000116198	-7511	0.192646	1.98438e-11	1.08347e-05	T	G
	1	3766441	rs6683156	ENSG00000116198	-7356	0.187816	5.29214e-11	1.08347e-05	T	C
	1	3766455	rs79717461	ENSG00000130764	53393	0.391954	1.36834e-15	9.20395e-06	C	A
	1	3767598	rs3765779	ENSG00000116198	-6199	-0.148807	1.0682e-07	1.08347e-05	A	G
	1	3767696	rs3765780	ENSG00000116198	-6101	-0.144673	1.7069e-07	1.08347e-05	C	T
	1	3768565	rs1122613	ENSG00000130764	55503	0.213143	1.13733e-08	9.20395e-06	A	G
	1	3768719	rs1539647	ENSG00000116198	-5078	0.192646	1.98438e-11	1.08347e-05	C	T
	1	3768729	rs1539648	ENSG00000116198	-5068	0.192646	1.98438e-11	1.08347e-05	C	T
	1	3768743	rs2275820	ENSG00000130764	55681	0.38654	1.53473e-15	9.20395e-06	A	G
	1	3769033	rs3819006	ENSG00000130764	55971	0.213143	1.13733e-08	9.20395e-06	T	A
	1	3769034	rs3819007	ENSG00000130764	55972	0.213143	1.13733e-08	9.20395e-06	T	A
	1	3769231	rs6657021	ENSG00000116198	-4566	0.192646	1.98438e-11	1.08347e-05	G	A
	1	3769262	rs4507956	ENSG00000130764	56200	0.213143	1.13733e-08	9.20395e-06	T	C
	1	3769276	rs6668213	ENSG00000116198	-4521	0.192646	1.98438e-11	1.08347e-05	C	G
	1	3769286	rs6693152	ENSG00000116198	-4511	0.192646	1.98438e-11	1.08347e-05	T	C
	1	3769329	rs6657132	ENSG00000116198	-4468	0.192646	1.98438e-11	1.08347e-05	G	A
	1	3769365	rs6668306	ENSG00000116198	-4432	0.193033	1.50526e-11	1.08347e-05	C	G
	1	3769377	rs6693259	ENSG00000116198	-4420	0.193033	1.50526e-11	1.08347e-05	T	C
	1	3769564	rs11576718	ENSG00000116198	-4233	-0.14434	2.14584e-07	1.08347e-05	T	C
	1	3769590	rs11578021	ENSG00000116198	-4207	0.193033	1.50526e-11	1.08347e-05	C	G
	1	3770395	rs4130539	ENSG00000116198	-3402	-0.14434	2.14584e-07	1.08347e-05	C	A
	1	3770425	rs4233023	ENSG00000116198	-3372	0.1902	3.14697e-11	1.08347e-05	A	G
	1	3770733	rs79335678	ENSG00000130764	57671	0.376489	7.2709e-15	9.20395e-06	T	G
	1	3770736	rs4582731	ENSG00000116198	-3061	0.1902	3.14697e-11	1.08347e-05	C	T
	1	3770800	rs10909803	ENSG00000130764	57738	0.210867	1.70999e-08	9.20395e-06	A	G
	1	3771108	rs12023761	ENSG00000116198	-2689	0.1902	3.14697e-11	1.08347e-05	C	T
	1	3771120	rs12023762	ENSG00000116198	-2677	0.1902	3.14697e-11	1.08347e-05	C	T
	1	3771163	rs12026284	ENSG00000116198	-2634	0.1902	3.14697e-11	1.08347e-05	A	G
	1	3771348	rs4648424	ENSG00000130764	58286	0.210867	1.70999e-08	9.20395e-06	T	C
	1	3771369	rs12024538	ENSG00000116198	-2428	0.1902	3.14697e-11	1.08347e-05	C	T
	1	3771547	rs7552678	ENSG00000116198	-2250	0.193033	1.50526e-11	1.08347e-05	T	C
	1	3771894	rs114176026	ENSG00000130764	58832	0.362748	2.22649e-14	9.20395e-06	C	T
	1	3772055	rs117431877	ENSG00000130764	58993	0.362748	2.22649e-14	9.20395e-06	C	T
	1	3772275	rs4648348	ENSG00000116198	-1522	0.188488	5.31597e-11	1.08347e-05	T	G
	1	3772359	rs4564078	ENSG00000130764	59297	0.213944	1.09513e-08	9.20395e-06	T	C
	1	3772939	rs4648349	ENSG00000130764	59877	0.213944	1.09513e-08	9.20395e-06	C	G
	1	3773034	rs4648425	ENSG00000130764	59972	0.213944	1.09513e-08	9.20395e-06	C	T
	1	3773089	rs4648426	ENSG00000130764	60027	0.213944	1.09513e-08	9.20395e-06	C	T
	1	3773106	rs6424059	ENSG00000116198	-691	0.18793	5.85381e-11	1.08347e-05	T	C
	1	3773251	rs4648427	ENSG00000130764	60189	0.213944	1.09513e-08	9.20395e-06	C	A
	1	3773252	rs6424060	ENSG00000116198	-545	0.18793	5.85381e-11	1.08347e-05	A	C
	1	3773546	rs12145238	ENSG00000130764	60484	0.213944	1.09513e-08	9.20395e-06	C	A
	1	3773588	rs7542369	ENSG00000116198	-209	0.18793	5.85381e-11	1.08347e-05	G	C
	1	3773718	rs4648428	ENSG00000116198	-79	-0.1447	2.11257e-07	1.08347e-05	A	G
	1	3773733	rs13374773	ENSG00000130764	60671	0.2127	1.22889e-08	9.20395e-06	A	C
	1	3774130	rs34891610	ENSG00000130764	61068	0.213944	1.09513e-08	9.20395e-06	G	A
	1	3774138	rs12723005	ENSG00000130764	61076	0.213944	1.09513e-08	9.20395e-06	C	T
	1	3774296	rs12722891	ENSG00000130764	61234	0.213944	1.09513e-08	9.20395e-06	G	A
	1	3774312	rs12726906	ENSG00000130764	61250	0.213944	1.09513e-08	9.20395e-06	C	T
	1	3774473	rs12740603	ENSG00000130764	61411	0.213944	1.09513e-08	9.20395e-06	T	G
	1	3774626	rs10909806	ENSG00000116198	829	-0.1447	2.11257e-07	1.08347e-05	C	A
	1	3775137	rs59485899	ENSG00000130764	62075	0.362748	2.22649e-14	9.20395e-06	A	G
	1	3775226	rs58941669	ENSG00000130764	62164	0.355472	6.86514e-14	9.20395e-06	A	G
	1	3775454	rs4376673	ENSG00000116198	1657	-0.145117	1.83225e-07	1.08347e-05	C	G
	1	3775597	rs58298325	ENSG00000130764	62535	0.362748	2.22649e-14	9.20395e-06	C	G
	1	3776022	rs9786959	ENSG00000116198	2225	0.186681	8.39746e-11	1.08347e-05	G	A
	1	3777611	rs11800725	ENSG00000116198	3814	-0.131535	5.37229e-06	1.08347e-05	A	G
	1	3779151	rs4400555	ENSG00000116198	5354	-0.129735	7.54385e-06	1.08347e-05	C	T
	1	3779637	rs4573474	ENSG00000116198	5840	-0.143802	6.54029e-07	1.08347e-05	G	C
	1	3779644	rs4475689	ENSG00000116198	5847	-0.143802	6.54029e-07	1.08347e-05	T	C
	1	3779680	rs4393098	ENSG00000116198	5883	-0.143802	6.54029e-07	1.08347e-05	C	T
	1	3780556	rs10909807	ENSG00000116198	6759	-0.143867	6.48627e-07	1.08347e-05	A	G
	1	3781096	rs10797348	ENSG00000116198	7299	-0.151548	1.22474e-07	1.08347e-05	C	A
	1	3781136	rs10752724	ENSG00000116198	7339	-0.143239	7.66315e-07	1.08347e-05	C	G
	1	3781979	rs80311127	ENSG00000130764	68917	0.330176	5.49022e-12	9.20395e-06	T	C
	1	3782608	rs10909809	ENSG00000116198	8811	0.132823	9.65533e-06	1.08347e-05	T	C
	1	3783452	rs76013156	ENSG00000130764	70390	0.309557	4.36739e-11	9.20395e-06	A	G
	1	3783903	rs117488799	ENSG00000130764	70841	0.308786	1.37454e-10	9.20395e-06	T	C
	1	3786033	rs77937786	ENSG00000198912	-30809	0.347326	4.93946e-08	9.62836e-06	T	G
	1	3787749	rs6670527	ENSG00000198912	-29093	0.25879	3.73211e-08	9.62836e-06	G	C
	1	3788706	rs72848480	ENSG00000198912	-28136	0.343701	7.50382e-08	9.62836e-06	A	G
	1	3788891	rs151051391	ENSG00000198912	-27951	0.351237	2.89348e-08	9.62836e-06	T	C
	1	3788925	rs12085494	ENSG00000198912	-27917	0.328095	5.51317e-07	9.62836e-06	T	C
	1	3789319	rs34725762	ENSG00000198912	-27523	0.329457	1.71416e-07	9.62836e-06	G	A
	1	3789362	rs35930817	ENSG00000198912	-27480	0.333565	1.13056e-07	9.62836e-06	T	C
	1	3789662	rs11581471	ENSG00000198912	-27180	-0.24984	2.47238e-09	9.62836e-06	A	G
	1	3789852	rs12756705	ENSG00000198912	-26990	0.330607	1.68773e-07	9.62836e-06	T	C
	1	3790001	rs35371895	ENSG00000198912	-26841	0.330607	1.68773e-07	9.62836e-06	T	C
	1	3790322	rs59509195	ENSG00000198912	-26520	0.331096	1.51083e-07	9.62836e-06	C	T
	1	3790323	rs76249771	ENSG00000198912	-26519	0.330607	1.68773e-07	9.62836e-06	A	G
	1	3790332	rs34108662	ENSG00000198912	-26510	0.330607	1.68773e-07	9.62836e-06	C	T
	1	3790645	rs35061131	ENSG00000198912	-26197	0.330607	1.68773e-07	9.62836e-06	A	T
	1	3791336	rs34480881	ENSG00000198912	-25506	0.324605	2.61601e-07	9.62836e-06	G	A
	1	3791348	rs77027679	ENSG00000198912	-25494	0.334073	8.89075e-08	9.62836e-06	T	C
	1	3791568	rs74752626	ENSG00000198912	-25274	0.355335	2.60133e-08	9.62836e-06	A	G
	1	3791583	rs35027999	ENSG00000198912	-25259	0.330607	1.68773e-07	9.62836e-06	G	A
	1	3792055	rs59387186	ENSG00000198912	-24787	0.330607	1.68773e-07	9.62836e-06	G	A
	1	3792224	rs57783663	ENSG00000198912	-24618	0.330607	1.68773e-07	9.62836e-06	A	G
	1	3792450	rs12757805	ENSG00000198912	-24392	0.330607	1.68773e-07	9.62836e-06	C	T
	1	3792486	rs12753769	ENSG00000198912	-24356	0.330607	1.68773e-07	9.62836e-06	G	A
	1	3792715	rs12754083	ENSG00000198912	-24127	0.330607	1.68773e-07	9.62836e-06	G	A
	1	3792801	rs12734459	ENSG00000198912	-24041	0.330607	1.68773e-07	9.62836e-06	G	C
	1	3793240	rs6670589	ENSG00000198912	-23602	0.330607	1.68773e-07	9.62836e-06	C	T
	1	3793324	rs6668103	ENSG00000198912	-23518	0.242974	4.44626e-06	9.62836e-06	G	A
	1	3793374	rs6679297	ENSG00000198912	-23468	0.330607	1.68773e-07	9.62836e-06	A	G
	1	3793818	rs34103490	ENSG00000198912	-23024	0.330607	1.68773e-07	9.62836e-06	T	C
	1	3794113	rs77865905	ENSG00000198912	-22729	0.369092	1.17216e-08	9.62836e-06	G	C
	1	3794648	rs59779728	ENSG00000198912	-22194	0.330607	1.68773e-07	9.62836e-06	A	G
	1	3794767	rs12029387	ENSG00000198912	-22075	0.330607	1.68773e-07	9.62836e-06	T	G
	1	3795291	rs12027018	ENSG00000198912	-21551	0.351841	1.6531e-08	9.62836e-06	G	A
	1	3795296	rs12027792	ENSG00000198912	-21546	0.351841	1.6531e-08	9.62836e-06	C	T
	1	3795368	rs12027817	ENSG00000198912	-21474	0.351841	1.6531e-08	9.62836e-06	C	T
	1	3795391	rs10737189	ENSG00000198912	-21451	-0.24973	4.02507e-09	9.62836e-06	T	C
	1	3795464	rs12027841	ENSG00000198912	-21378	0.351841	1.6531e-08	9.62836e-06	C	T
	1	3795666	rs12027139	ENSG00000198912	-21176	0.351841	1.6531e-08	9.62836e-06	G	A
	1	3795717	rs12027929	ENSG00000198912	-21125	0.351841	1.6531e-08	9.62836e-06	G	T
	1	3795934	rs12027244	ENSG00000198912	-20908	0.351841	1.6531e-08	9.62836e-06	G	A
	1	3796022	rs12028018	ENSG00000198912	-20820	0.351841	1.6531e-08	9.62836e-06	G	T
	1	3796134	rs6663319	ENSG00000198912	-20708	0.351841	1.6531e-08	9.62836e-06	A	C
	1	3796135	rs6675754	ENSG00000198912	-20707	0.352569	1.45022e-08	9.62836e-06	G	A
	1	3796645	rs6666303	ENSG00000198912	-20197	0.351841	1.6531e-08	9.62836e-06	G	C
	1	3796694	rs6678859	ENSG00000198912	-20148	0.351841	1.6531e-08	9.62836e-06	C	A
	1	3796711	rs6678866	ENSG00000198912	-20131	0.351841	1.6531e-08	9.62836e-06	G	A
	1	3796756	rs12038647	ENSG00000198912	-20086	0.351841	1.6531e-08	9.62836e-06	T	C
	1	3796948	rs4074709	ENSG00000198912	-19894	0.351841	1.6531e-08	9.62836e-06	T	G
	1	3797219	rs4074710	ENSG00000198912	-19623	0.219212	8.8773e-08	9.62836e-06	C	T
	1	3797395	rs12725173	ENSG00000198912	-19447	0.351841	1.6531e-08	9.62836e-06	G	A
	1	3797633	rs12039565	ENSG00000198912	-19209	0.351841	1.6531e-08	9.62836e-06	T	C
	1	3797678	rs12029890	ENSG00000198912	-19164	0.351841	1.6531e-08	9.62836e-06	C	T
	1	3797964	rs12039666	ENSG00000198912	-18878	0.390629	8.9731e-10	9.62836e-06	T	C
	1	3798306	rs71503074	ENSG00000198912	-18536	0.341608	3.31056e-08	9.62836e-06	T	C
	1	3798339	rs71503075	ENSG00000198912	-18503	0.341608	3.31056e-08	9.62836e-06	T	C
	1	3798674	rs12030906	ENSG00000198912	-18168	-0.252495	3.65539e-09	9.62836e-06	T	C
	1	3799085	rs12564320	ENSG00000198912	-17757	0.363462	1.23326e-07	9.62836e-06	C	T
	1	3799252	rs12075759	ENSG00000198912	-17590	0.373999	1.33727e-09	9.62836e-06	A	G
	1	3801247	rs10909817	ENSG00000198912	-15595	-0.244089	2.13392e-08	9.62836e-06	T	G
	1	3802900	rs9786975	ENSG00000198912	-13942	-0.249381	1.9059e-06	9.62836e-06	A	G
	1	3803755	rs7367066	ENSG00000198912	-13087	-0.371193	1.56017e-18	9.62836e-06	T	C
	1	3806074	rs4075974	ENSG00000198912	-10768	-0.368747	2.6103e-18	9.62836e-06	G	A
	1	3806643	rs4520357	ENSG00000198912	-10199	0.300975	6.8413e-14	9.62836e-06	A	T
	1	3807258	rs12036962	ENSG00000198912	-9584	0.434596	1.4245e-13	9.62836e-06	C	G
	1	3807450	rs10909820	ENSG00000198912	-9392	0.434596	1.4245e-13	9.62836e-06	A	C
	1	3807893	rs12044200	ENSG00000198912	-8949	0.434596	1.4245e-13	9.62836e-06	T	C
	1	3808171	rs6701422	ENSG00000198912	-8671	-0.364701	6.8167e-18	9.62836e-06	T	C
	1	3810198	rs12046376	ENSG00000198912	-6644	0.434596	1.4245e-13	9.62836e-06	T	C
	1	3811203	rs7515869	ENSG00000198912	-5639	-0.367329	2.95389e-18	9.62836e-06	A	T
	1	3812710	rs10797352	ENSG00000198912	-4132	0.300895	8.20203e-14	9.62836e-06	C	T
	1	3812848	rs10797353	ENSG00000198912	-3994	-0.368296	3.42279e-18	9.62836e-06	C	G
	1	3814290	rs10797354	ENSG00000198912	-2552	-0.366419	4.32518e-18	9.62836e-06	T	C
	1	3814660	rs10909823	ENSG00000198912	-2182	0.428484	2.88933e-13	9.62836e-06	G	A
	1	3814742	rs6658198	ENSG00000198912	-2100	-0.366419	4.32518e-18	9.62836e-06	T	C
	1	3816508	rs35131135	ENSG00000198912	-334	0.300895	8.20203e-14	9.62836e-06	C	T
	1	3817390	rs28623548	ENSG00000198912	548	-0.258571	1.0753e-06	9.62836e-06	T	C
	1	3818038	rs12041728	ENSG00000198912	1196	0.419475	1.1268e-12	9.62836e-06	T	G
	1	3819418	rs76703445	ENSG00000198912	2576	0.419475	1.1268e-12	9.62836e-06	C	T
	1	3821216	rs6687869	ENSG00000198912	4374	0.299991	1.05888e-13	9.62836e-06	A	G
	1	3821334	rs10797357	ENSG00000198912	4492	-0.363219	1.00689e-17	9.62836e-06	G	A
	1	3828447	rs80183713	ENSG00000198912	11605	0.452093	4.77917e-13	9.62836e-06	T	C
	1	3829614	rs35583447	ENSG00000198912	12772	-0.357154	2.52727e-17	9.62836e-06	A	G
	1	3830041	rs34284135	ENSG00000198912	13199	0.290066	6.41188e-13	9.62836e-06	G	A
	1	3830092	rs77967445	ENSG00000198912	13250	0.44839	5.87355e-13	9.62836e-06	A	G
	1	3831232	rs35241263	ENSG00000198912	14390	-0.355784	3.04635e-17	9.62836e-06	A	G
	1	3831750	rs75380240	ENSG00000198912	14908	0.47166	1.32559e-13	9.62836e-06	T	C
	1	3832470	rs76308797	ENSG00000198912	15628	0.47166	1.32559e-13	9.62836e-06	T	C
	1	3832603	rs74604895	ENSG00000198912	15761	0.47166	1.32559e-13	9.62836e-06	A	G
	1	5915761	rs11121518	ENSG00000131697	-136560	-0.392858	1.71862e-07	1.44746e-05	A	G
	1	5915833	rs2089021	ENSG00000131697	-136488	-0.392858	1.71862e-07	1.44746e-05	A	G
	1	5917557	rs1287621	ENSG00000131697	-134764	-0.276398	3.21203e-08	1.44746e-05	G	C
	1	5918002	rs10864451	ENSG00000131697	-134319	-0.412759	2.25463e-08	1.44746e-05	T	C
	1	5918302	rs1287622	ENSG00000131697	-134019	-0.286288	9.79575e-09	1.44746e-05	G	A
	1	5918401	rs17471528	ENSG00000131697	-133920	-0.399935	8.73333e-08	1.44746e-05	A	G
	1	5918956	rs1287623	ENSG00000131697	-133365	-0.292166	6.76294e-10	1.44746e-05	G	A
	1	5920002	rs17431341	ENSG00000131697	-132319	-0.412759	2.25463e-08	1.44746e-05	C	A
	1	5920438	rs11121591	ENSG00000131697	-131883	-0.412759	2.25463e-08	1.44746e-05	T	C
	1	5921042	rs11121600	ENSG00000131697	-131279	-0.412759	2.25463e-08	1.44746e-05	A	C
	1	5921955	rs11121607	ENSG00000131697	-130366	-0.412759	2.25463e-08	1.44746e-05	C	G
	1	5922078	rs11121608	ENSG00000131697	-130243	-0.412759	2.25463e-08	1.44746e-05	G	T
	1	5922308	rs520969	ENSG00000131697	-130013	-0.299271	3.25846e-10	1.44746e-05	G	A
	1	5922834	rs12133533	ENSG00000131697	-129487	-0.412759	2.25463e-08	1.44746e-05	A	C
	1	5923788	rs11121648	ENSG00000131697	-128533	-0.29985	4.98432e-11	1.44746e-05	G	T
	1	5924746	rs1287635	ENSG00000131697	-127575	-0.285009	7.62019e-10	1.44746e-05	C	T
	1	5925040	rs11121682	ENSG00000131697	-127281	-0.412759	2.25463e-08	1.44746e-05	A	G
	1	5925371	rs1287634	ENSG00000131697	-126950	-0.302426	1.97126e-10	1.44746e-05	A	G
	1	5925801	rs489933	ENSG00000131697	-126520	-0.302426	1.97126e-10	1.44746e-05	T	C
	1	5925868	rs12122894	ENSG00000131697	-126453	-0.412759	2.25463e-08	1.44746e-05	A	G
	1	5926507	rs555164	ENSG00000131697	-125814	-0.2953	1.86192e-10	1.44746e-05	C	T
	1	5927031	rs12122135	ENSG00000131697	-125290	-0.412759	2.25463e-08	1.44746e-05	G	A
	1	5927738	rs2297791	ENSG00000131697	-124583	-0.298104	1.85204e-06	1.44746e-05	A	G
	1	5928721	rs10864501	ENSG00000131697	-123600	-0.412759	2.25463e-08	1.44746e-05	C	G
	1	5929054	rs1287631	ENSG00000131697	-123267	-0.302426	1.97126e-10	1.44746e-05	G	C
	1	5929772	rs1287630	ENSG00000131697	-122549	-0.309778	2.92611e-11	1.44746e-05	A	G
	1	5930525	rs1287629	ENSG00000131697	-121796	-0.309118	7.66329e-11	1.44746e-05	G	A
	1	5930923	rs1287628	ENSG00000131697	-121398	-0.309118	7.66329e-11	1.44746e-05	C	T
	1	5930955	rs1287627	ENSG00000131697	-121366	-0.309118	7.66329e-11	1.44746e-05	G	A
	1	5930977	rs1287626	ENSG00000131697	-121344	-0.309118	7.66329e-11	1.44746e-05	A	G
	1	5931205	rs11121790	ENSG00000131697	-121116	-0.412759	2.25463e-08	1.44746e-05	G	A
	1	5931921	rs522985	ENSG00000131697	-120400	-0.309118	7.66329e-11	1.44746e-05	G	A
	1	5931924	rs499509	ENSG00000131697	-120397	-0.309118	7.66329e-11	1.44746e-05	G	A
	1	5934236	rs868162	ENSG00000131697	-118085	-0.308824	4.94576e-11	1.44746e-05	T	C
	1	5934490	rs868163	ENSG00000131697	-117831	-0.303075	1.58134e-11	1.44746e-05	G	A
	1	5934837	rs1287638	ENSG00000131697	-117484	-0.402191	3.16232e-08	1.44746e-05	T	C
	1	5935162	rs1287637	ENSG00000131697	-117159	0.25621	1.55707e-07	1.44746e-05	A	T
	1	5936304	rs74051398	ENSG00000131697	-116017	-0.435781	3.66071e-09	1.44746e-05	C	G
	1	5937168	rs3747992	ENSG00000131697	-115153	-0.337055	4.33557e-14	1.44746e-05	G	A
	1	5937327	rs3747990	ENSG00000131697	-114994	-0.435781	3.66071e-09	1.44746e-05	T	C
	1	5937413	rs3747988	ENSG00000131697	-114908	-0.337055	4.33557e-14	1.44746e-05	A	C
	1	5938242	rs17432065	ENSG00000131697	-114079	-0.435781	3.66071e-09	1.44746e-05	T	C
	1	5938379	rs17432114	ENSG00000131697	-113942	-0.435781	3.66071e-09	1.44746e-05	T	C
	1	5938454	rs17432121	ENSG00000131697	-113867	-0.435781	3.66071e-09	1.44746e-05	A	C
	1	5940981	rs17472436	ENSG00000131697	-111340	-0.435781	3.66071e-09	1.44746e-05	A	G
	1	5941435	rs11121956	ENSG00000131697	-110886	-0.335179	9.99031e-14	1.44746e-05	C	T
	1	5942690	rs17884657	ENSG00000131697	-109631	-0.435781	3.66071e-09	1.44746e-05	G	C
	1	5942747	rs12079601	ENSG00000131697	-109574	-0.344621	3.10517e-14	1.44746e-05	A	G
	1	5944904	rs35406877	ENSG00000131697	-107417	-0.435781	3.66071e-09	1.44746e-05	A	C
	1	5945277	rs34247529	ENSG00000131697	-107044	-0.435781	3.66071e-09	1.44746e-05	T	C
	1	5945990	rs10779788	ENSG00000131697	-106331	-0.336723	1.71569e-13	1.44746e-05	G	A
	1	5946443	rs12735231	ENSG00000131697	-105878	-0.435781	3.66071e-09	1.44746e-05	A	G
	1	5947217	rs41280812	ENSG00000131697	-105104	-0.435781	3.66071e-09	1.44746e-05	C	G
	1	5947308	rs41280814	ENSG00000131697	-105013	-0.435781	3.66071e-09	1.44746e-05	A	G
	1	5948946	rs11122097	ENSG00000131697	-103375	-0.435781	3.66071e-09	1.44746e-05	T	C
	1	5949018	rs11122098	ENSG00000131697	-103303	-0.435781	3.66071e-09	1.44746e-05	C	T
	1	5952657	rs61762099	ENSG00000131697	-99664	-0.435781	3.66071e-09	1.44746e-05	A	G
	1	5952726	rs17432446	ENSG00000131697	-99595	-0.436177	6.45841e-09	1.44746e-05	T	C
	1	5953345	rs11122104	ENSG00000131697	-98976	-0.435781	3.66071e-09	1.44746e-05	T	C
	1	5953787	rs11122107	ENSG00000131697	-98534	-0.339939	1.06316e-13	1.44746e-05	G	A
	1	5954467	rs11122108	ENSG00000131697	-97854	-0.339939	1.06316e-13	1.44746e-05	G	A
	1	5955519	rs12145803	ENSG00000131697	-96802	-0.435781	3.66071e-09	1.44746e-05	A	C
	1	5955841	rs17028870	ENSG00000131697	-96480	-0.435781	3.66071e-09	1.44746e-05	G	A
	1	5955993	rs12134240	ENSG00000131697	-96328	-0.435781	3.66071e-09	1.44746e-05	C	T
	1	5957342	rs12139627	ENSG00000131697	-94979	-0.435781	3.66071e-09	1.44746e-05	A	G
	1	5957589	rs7519953	ENSG00000131697	-94732	-0.426345	5.25557e-10	1.44746e-05	G	A
	1	5957725	rs12728066	ENSG00000131697	-94596	-0.435781	3.66071e-09	1.44746e-05	A	G
	1	5958409	rs11586334	ENSG00000131697	-93912	-0.435781	3.66071e-09	1.44746e-05	C	T
	1	5958528	rs11577514	ENSG00000131697	-93793	-0.435781	3.66071e-09	1.44746e-05	G	C
	1	5960318	rs58640305	ENSG00000131697	-92003	-0.42186	1.82024e-08	1.44746e-05	T	C
	1	5960503	rs2312464	ENSG00000131697	-91818	-0.319205	6.77545e-12	1.44746e-05	A	G
	1	5960830	rs12121368	ENSG00000131697	-91491	-0.421052	1.5414e-08	1.44746e-05	T	C
	1	5961018	rs10864632	ENSG00000131697	-91303	-0.340423	3.58913e-14	1.44746e-05	C	T
	1	5965179	rs11122125	ENSG00000131697	-87142	-0.335335	8.96486e-14	1.44746e-05	A	G
	1	5965381	rs12120967	ENSG00000131697	-86940	-0.42186	1.82024e-08	1.44746e-05	T	C
	1	5967750	rs12123214	ENSG00000131697	-84571	-0.42186	1.82024e-08	1.44746e-05	T	C
	1	5971093	rs12057165	ENSG00000131697	-81228	-0.42186	1.82024e-08	1.44746e-05	G	A
	1	5971224	rs61762115	ENSG00000131697	-81097	-0.42186	1.82024e-08	1.44746e-05	T	G
	1	5971243	rs12072386	ENSG00000131697	-81078	-0.42186	1.82024e-08	1.44746e-05	G	C
	1	5971314	rs12060900	ENSG00000131697	-81007	-0.42186	1.82024e-08	1.44746e-05	A	G
	1	5971319	rs12057260	ENSG00000131697	-81002	-0.42186	1.82024e-08	1.44746e-05	C	A
	1	5972365	rs12741889	ENSG00000131697	-79956	-0.42186	1.82024e-08	1.44746e-05	T	G
	1	5973282	rs12737657	ENSG00000131697	-79039	-0.42186	1.82024e-08	1.44746e-05	A	G
	1	5973775	rs11120772	ENSG00000131697	-78546	-0.343388	8.59074e-14	1.44746e-05	G	A
	1	5977025	rs11587302	ENSG00000131697	-75296	-0.42186	1.82024e-08	1.44746e-05	A	G
	1	5977192	rs61762117	ENSG00000131697	-75129	-0.42186	1.82024e-08	1.44746e-05	C	T
	1	5978426	rs35291001	ENSG00000131697	-73895	-0.42186	1.82024e-08	1.44746e-05	C	T
	1	5978510	rs962662	ENSG00000131697	-73811	-0.330348	8.97984e-13	1.44746e-05	G	A
	1	5981918	rs11120781	ENSG00000131697	-70403	-0.42186	1.82024e-08	1.44746e-05	C	T
	1	5982044	rs7549324	ENSG00000131697	-70277	-0.343388	8.59074e-14	1.44746e-05	G	A
	1	5982173	rs11120782	ENSG00000131697	-70148	-0.42186	1.82024e-08	1.44746e-05	G	A
	1	5982752	rs11120783	ENSG00000131697	-69569	-0.42186	1.82024e-08	1.44746e-05	C	T
	1	5982964	rs10864245	ENSG00000131697	-69357	-0.422546	1.48508e-08	1.44746e-05	A	G
	1	5983114	rs7535806	ENSG00000131697	-69207	-0.3849	3.0836e-07	1.44746e-05	A	G
	1	5983190	rs11120786	ENSG00000131697	-69131	-0.42186	1.82024e-08	1.44746e-05	A	G
	1	5983462	rs7549369	ENSG00000131697	-68859	-0.42186	1.82024e-08	1.44746e-05	C	A
	1	5984396	rs12745546	ENSG00000131697	-67925	-0.42186	1.82024e-08	1.44746e-05	A	C
	1	5985072	rs1011994	ENSG00000131697	-67249	-0.42186	1.82024e-08	1.44746e-05	T	C
	1	5985502	rs2174124	ENSG00000131697	-66819	-0.42186	1.82024e-08	1.44746e-05	C	T
	1	5986180	rs35760537	ENSG00000131697	-66141	-0.42186	1.82024e-08	1.44746e-05	A	G
	1	5986409	rs12142363	ENSG00000131697	-65912	-0.42186	1.82024e-08	1.44746e-05	C	G
	1	5987316	rs7548619	ENSG00000131697	-65005	-0.42186	1.82024e-08	1.44746e-05	A	G
	1	5987696	rs7520105	ENSG00000131697	-64625	-0.42186	1.82024e-08	1.44746e-05	C	T
	1	5988732	rs11590397	ENSG00000131697	-63589	-0.42186	1.82024e-08	1.44746e-05	A	G
	1	5988926	rs11590436	ENSG00000131697	-63395	-0.42186	1.82024e-08	1.44746e-05	T	G
	1	5989194	rs11578430	ENSG00000131697	-63127	-0.42186	1.82024e-08	1.44746e-05	C	T
	1	5989276	rs11578452	ENSG00000131697	-63045	-0.42186	1.82024e-08	1.44746e-05	C	T
	1	5989503	rs12742075	ENSG00000131697	-62818	-0.42186	1.82024e-08	1.44746e-05	G	A
	1	5989929	rs11120805	ENSG00000131697	-62392	-0.42186	1.82024e-08	1.44746e-05	G	A
	1	5989955	rs11120806	ENSG00000131697	-62366	-0.42186	1.82024e-08	1.44746e-05	T	C
	1	5989981	rs12121044	ENSG00000131697	-62340	-0.42186	1.82024e-08	1.44746e-05	G	A
	1	5990302	rs11120810	ENSG00000131697	-62019	-0.42186	1.82024e-08	1.44746e-05	T	C
	1	5990410	rs12122109	ENSG00000131697	-61911	-0.42186	1.82024e-08	1.44746e-05	C	T
	1	5991201	rs4908583	ENSG00000131697	-61120	-0.330348	8.97984e-13	1.44746e-05	C	T
	1	5991656	rs10864262	ENSG00000131697	-60665	-0.335335	8.96486e-14	1.44746e-05	T	C
	1	5993859	rs11576617	ENSG00000131697	-58462	-0.42186	1.82024e-08	1.44746e-05	T	C
	1	5994593	rs12118477	ENSG00000131697	-57728	-0.42186	1.82024e-08	1.44746e-05	T	C
	1	5994926	rs869107	ENSG00000131697	-57395	-0.343388	8.59074e-14	1.44746e-05	G	C
	1	5996969	rs34713106	ENSG00000131697	-55352	-0.42186	1.82024e-08	1.44746e-05	C	T
	1	5997062	rs35078529	ENSG00000131697	-55259	-0.42186	1.82024e-08	1.44746e-05	T	C
	1	5997095	rs35685456	ENSG00000131697	-55226	-0.42186	1.82024e-08	1.44746e-05	A	G
	1	5998464	rs1466923	ENSG00000131697	-53857	-0.236816	1.25347e-05	1.44746e-05	A	G
	1	5999020	rs11120832	ENSG00000131697	-53301	-0.336432	3.39759e-13	1.44746e-05	T	C
	1	5999510	rs12126123	ENSG00000131697	-52811	-0.42186	1.82024e-08	1.44746e-05	A	T
	1	6000230	rs12734220	ENSG00000131697	-52091	-0.42186	1.82024e-08	1.44746e-05	G	A
	1	6001065	rs2152922	ENSG00000131697	-51256	-0.339411	8.20338e-13	1.44746e-05	G	C
	1	6002073	rs12033563	ENSG00000131697	-50248	-0.343388	8.59074e-14	1.44746e-05	T	C
	1	6002546	rs35857693	ENSG00000131697	-49775	-0.42186	1.82024e-08	1.44746e-05	A	G
	1	6002803	rs1566724	ENSG00000131697	-49518	-0.340887	6.49067e-13	1.44746e-05	G	A
	1	6004320	rs34921218	ENSG00000131697	-48001	-0.42186	1.82024e-08	1.44746e-05	G	A
	1	6006144	rs6676029	ENSG00000131697	-46177	-0.42186	1.82024e-08	1.44746e-05	A	G
	1	6006639	rs12122509	ENSG00000131697	-45682	-0.42186	1.82024e-08	1.44746e-05	A	G
	1	6007816	rs12032639	ENSG00000131697	-44505	-0.339812	2.57492e-13	1.44746e-05	A	G
	1	6008591	rs11120871	ENSG00000131697	-43730	-0.323156	3.63133e-12	1.44746e-05	C	T
	1	6008686	rs11120872	ENSG00000131697	-43635	-0.392547	1.1642e-07	1.44746e-05	C	T
	1	6008759	rs11120873	ENSG00000131697	-43562	-0.392547	1.1642e-07	1.44746e-05	T	C
	1	6009296	rs10864284	ENSG00000131697	-43025	-0.392547	1.1642e-07	1.44746e-05	C	G
	1	6009858	rs11120875	ENSG00000131697	-42463	-0.323156	3.63133e-12	1.44746e-05	G	A
	1	6011183	rs6658969	ENSG00000131697	-41138	-0.392547	1.1642e-07	1.44746e-05	G	A
	1	6011601	rs6659420	ENSG00000131697	-40720	-0.392547	1.1642e-07	1.44746e-05	G	A
	1	6013375	rs34416034	ENSG00000131697	-38946	-0.392547	1.1642e-07	1.44746e-05	A	G
	1	6014444	rs7555293	ENSG00000131697	-37877	-0.392547	1.1642e-07	1.44746e-05	C	T
	1	6014630	rs35206665	ENSG00000131697	-37691	-0.392547	1.1642e-07	1.44746e-05	A	G
	1	6014715	rs34188627	ENSG00000131697	-37606	-0.392547	1.1642e-07	1.44746e-05	A	G
	1	6014858	rs35716311	ENSG00000131697	-37463	-0.392547	1.1642e-07	1.44746e-05	A	T
	1	6015742	rs11584087	ENSG00000131697	-36579	-0.392547	1.1642e-07	1.44746e-05	C	T
	1	6015942	rs35269427	ENSG00000131697	-36379	-0.392547	1.1642e-07	1.44746e-05	A	G
	1	6015949	rs34444818	ENSG00000131697	-36372	-0.392547	1.1642e-07	1.44746e-05	C	G
	1	6016106	rs6660956	ENSG00000131697	-36215	-0.317439	6.61145e-12	1.44746e-05	T	C
	1	6016558	rs11581835	ENSG00000131697	-35763	-0.392547	1.1642e-07	1.44746e-05	C	G
	1	6016635	rs11583324	ENSG00000131697	-35686	-0.392547	1.1642e-07	1.44746e-05	G	C
	1	6016796	rs17028951	ENSG00000131697	-35525	-0.392547	1.1642e-07	1.44746e-05	C	G
	1	6019125	rs7554679	ENSG00000131697	-33196	-0.392547	1.1642e-07	1.44746e-05	A	G
	1	6019211	rs7518555	ENSG00000131697	-33110	-0.392547	1.1642e-07	1.44746e-05	A	C
	1	6019834	rs10864292	ENSG00000131697	-32487	-0.392547	1.1642e-07	1.44746e-05	C	T
	1	6020992	rs12083678	ENSG00000131697	-31329	-0.37782	2.21661e-06	1.44746e-05	T	C
	1	6021704	rs61762129	ENSG00000131697	-30617	-0.394155	1.84177e-07	1.44746e-05	C	T
	1	6022451	rs11587241	ENSG00000131697	-29870	-0.392547	1.1642e-07	1.44746e-05	C	A
	1	6022589	rs10779681	ENSG00000131697	-29732	-0.321117	1.67544e-11	1.44746e-05	T	C
	1	6023821	rs7515065	ENSG00000131697	-28500	-0.321117	1.67544e-11	1.44746e-05	C	T
	1	6023840	rs7515070	ENSG00000131697	-28481	-0.321117	1.67544e-11	1.44746e-05	C	T
	1	6023990	rs34399687	ENSG00000131697	-28331	-0.392547	1.1642e-07	1.44746e-05	C	T
	1	6024105	rs35357995	ENSG00000131697	-28216	-0.418242	1.7805e-08	1.44746e-05	C	T
	1	6024873	rs2047810	ENSG00000131697	-27448	-0.321117	1.67544e-11	1.44746e-05	A	G
	1	6025702	rs61762132	ENSG00000131697	-26619	-0.392547	1.1642e-07	1.44746e-05	T	C
	1	6025823	rs6666684	ENSG00000131697	-26498	-0.329137	4.14687e-13	1.44746e-05	C	T
	1	6026002	rs71629759	ENSG00000131697	-26319	-0.392547	1.1642e-07	1.44746e-05	A	G
	1	6026259	rs2050653	ENSG00000131697	-26062	-0.330211	2.07e-12	1.44746e-05	G	A
	1	6027167	rs875574	ENSG00000131697	-25154	-0.330211	2.07e-12	1.44746e-05	C	A
	1	6027252	rs875573	ENSG00000131697	-25069	-0.330211	2.07e-12	1.44746e-05	A	G
	1	6027875	rs871780	ENSG00000131697	-24446	-0.418242	1.7805e-08	1.44746e-05	A	G
	1	6028009	rs4908628	ENSG00000131697	-24312	-0.330211	2.07e-12	1.44746e-05	A	G
	1	6028334	rs12137358	ENSG00000131697	-23987	-0.392547	1.1642e-07	1.44746e-05	G	C
	1	6029535	rs2275231	ENSG00000131697	-22786	-0.392547	1.1642e-07	1.44746e-05	C	T
	1	6029651	rs12729290	ENSG00000131697	-22670	-0.319369	2.2017e-12	1.44746e-05	A	T
	1	6029937	rs12745395	ENSG00000131697	-22384	-0.319369	2.2017e-12	1.44746e-05	G	A
	1	6031652	rs34768831	ENSG00000131697	-20669	-0.392547	1.1642e-07	1.44746e-05	T	G
	1	6031944	rs11588889	ENSG00000131697	-20377	-0.330211	2.07e-12	1.44746e-05	C	A
	1	6032320	rs12138609	ENSG00000131697	-20001	-0.392547	1.1642e-07	1.44746e-05	A	G
	1	6032988	rs11585166	ENSG00000131697	-19333	-0.392547	1.1642e-07	1.44746e-05	C	G
	1	6033176	rs11586662	ENSG00000131697	-19145	-0.392547	1.1642e-07	1.44746e-05	A	C
	1	6034001	rs4068401	ENSG00000131697	-18320	-0.330211	2.07e-12	1.44746e-05	T	C
	1	6034002	rs4068400	ENSG00000131697	-18319	-0.330211	2.07e-12	1.44746e-05	G	A
	1	6034200	rs4068399	ENSG00000131697	-18121	-0.330211	2.07e-12	1.44746e-05	G	A
	1	6035513	rs4908638	ENSG00000131697	-16808	-0.329674	8.21581e-13	1.44746e-05	C	T
	1	6035673	rs11586319	ENSG00000131697	-16648	-0.392547	1.1642e-07	1.44746e-05	A	G
	1	6035856	rs11586352	ENSG00000131697	-16465	-0.392547	1.1642e-07	1.44746e-05	A	G
	1	6036215	rs485942	ENSG00000131697	-16106	-0.290103	3.40851e-06	1.44746e-05	A	T
	1	6036235	rs34794580	ENSG00000131697	-16086	-0.303658	1.69358e-11	1.44746e-05	C	T
	1	6036359	rs12753871	ENSG00000131697	-15962	-0.37782	2.21661e-06	1.44746e-05	A	G
	1	6037364	rs11587341	ENSG00000131697	-14957	-0.392547	1.1642e-07	1.44746e-05	A	G
	1	6037516	rs11120933	ENSG00000131697	-14805	-0.392547	1.1642e-07	1.44746e-05	A	G
	1	6037603	rs11120934	ENSG00000131697	-14718	-0.326881	4.13099e-12	1.44746e-05	G	A
	1	6037753	rs11120936	ENSG00000131697	-14568	-0.326881	4.13099e-12	1.44746e-05	G	A
	1	6038889	rs35766174	ENSG00000131697	-13432	-0.418242	1.7805e-08	1.44746e-05	G	T
	1	6039633	rs61760763	ENSG00000131697	-12688	-0.392547	1.1642e-07	1.44746e-05	C	G
	1	6041368	rs2312049	ENSG00000131697	-10953	-0.392547	1.1642e-07	1.44746e-05	C	T
	1	6041482	rs2312048	ENSG00000131697	-10839	-0.392547	1.1642e-07	1.44746e-05	T	C
	1	6042056	rs12116780	ENSG00000131697	-10265	-0.392547	1.1642e-07	1.44746e-05	T	C
	1	6042934	rs806104	ENSG00000131697	-9387	-0.326881	4.13099e-12	1.44746e-05	G	A
	1	6043809	rs11120961	ENSG00000131697	-8512	-0.392547	1.1642e-07	1.44746e-05	A	G
	1	6043972	rs11588161	ENSG00000131697	-8349	-0.392547	1.1642e-07	1.44746e-05	A	G
	1	6045372	rs6577448	ENSG00000131697	-6949	-0.311783	6.02953e-12	1.44746e-05	G	A
	1	6046432	rs1295111	ENSG00000131697	-5889	-0.331835	1.93349e-12	1.44746e-05	G	C
	1	6047176	rs806105	ENSG00000131697	-5145	-0.331835	1.93349e-12	1.44746e-05	G	A
	1	6048762	rs11120976	ENSG00000131697	-3559	-0.392547	1.1642e-07	1.44746e-05	C	T
	1	6048840	rs11120977	ENSG00000131697	-3481	-0.383919	1.48657e-07	1.44746e-05	T	C
	1	6049970	rs11576171	ENSG00000131697	-2351	-0.392547	1.1642e-07	1.44746e-05	A	G
	1	6050133	rs11577700	ENSG00000131697	-2188	-0.392547	1.1642e-07	1.44746e-05	T	C
	1	6050540	rs806107	ENSG00000131697	-1781	-0.331835	1.93349e-12	1.44746e-05	G	A
	1	6051266	rs806108	ENSG00000131697	-1055	-0.331835	1.93349e-12	1.44746e-05	G	C
	1	6051923	rs11576872	ENSG00000131697	-398	-0.392547	1.1642e-07	1.44746e-05	C	G
	1	6052091	rs34031616	ENSG00000131697	-230	-0.392547	1.1642e-07	1.44746e-05	C	G
	1	6053630	rs806111	ENSG00000131697	1309	-0.326762	4.37755e-12	1.44746e-05	G	T
	1	6053655	rs11120990	ENSG00000131697	1334	-0.392547	1.1642e-07	1.44746e-05	G	A
	1	6054055	rs11578208	ENSG00000131697	1734	-0.392547	1.1642e-07	1.44746e-05	C	T
	1	6056168	rs1295101	ENSG00000131697	3847	-0.326762	4.37755e-12	1.44746e-05	G	A
	1	6058729	rs35603680	ENSG00000131697	6408	-0.392547	1.1642e-07	1.44746e-05	A	G
	1	6059229	rs1295100	ENSG00000131697	6908	-0.227564	6.13498e-09	1.44746e-05	G	T
	1	6060647	rs34522455	ENSG00000131697	8326	-0.372208	4.18572e-07	1.44746e-05	T	C
	1	6061648	rs481762	ENSG00000131697	9327	-0.196512	1.82214e-07	1.44746e-05	G	A
	1	6062797	rs560251	ENSG00000131697	10476	-0.372208	4.18572e-07	1.44746e-05	A	G
	1	6063655	rs531099	ENSG00000131697	11334	-0.194596	2.45864e-07	1.44746e-05	A	G
	1	6066047	rs189156433	ENSG00000131697	13726	-0.388077	2.70034e-06	1.44746e-05	T	C
	1	6068817	rs517183	ENSG00000131697	16496	-0.185366	1.3893e-06	1.44746e-05	A	G
	1	6069855	rs486823	ENSG00000131697	17534	-0.185366	1.3893e-06	1.44746e-05	G	C
	1	6070870	rs546526	ENSG00000131697	18549	-0.185366	1.3893e-06	1.44746e-05	C	T
	1	6073439	rs482158	ENSG00000131697	21118	-0.185366	1.3893e-06	1.44746e-05	G	T
	1	6073466	rs551310	ENSG00000131697	21145	-0.185366	1.3893e-06	1.44746e-05	C	G
	1	6077986	rs2250582	ENSG00000131697	25665	-0.181769	2.41466e-06	1.44746e-05	T	C
	1	6079630	rs7539366	ENSG00000131697	27309	-0.184066	1.94705e-06	1.44746e-05	G	C
	1	6080378	rs10399600	ENSG00000131697	28057	-0.184066	1.94705e-06	1.44746e-05	T	G
	1	6083022	rs12128295	ENSG00000131697	30701	-0.184066	1.94705e-06	1.44746e-05	A	C
	1	6084897	rs61760782	ENSG00000131697	32576	-0.184066	1.94705e-06	1.44746e-05	C	T
	1	6087203	rs12037728	ENSG00000131697	34882	-0.184066	1.94705e-06	1.44746e-05	T	A
	1	6087241	rs60876998	ENSG00000131697	34920	-0.184066	1.94705e-06	1.44746e-05	T	A
	1	6088009	rs10864321	ENSG00000131697	35688	-0.185066	1.75589e-06	1.44746e-05	G	A
	1	6258147	rs2247392	ENSG00000158286	-8032	-0.340862	4.15676e-09	1.36082e-05	T	C
	1	6258794	rs3789524	ENSG00000158286	-7385	-0.34625	1.32815e-09	1.36082e-05	G	A
	1	6259025	rs3789522	ENSG00000158286	-7154	-0.355648	4.91696e-10	1.36082e-05	T	C
	1	6259090	rs3789520	ENSG00000158286	-7089	-0.367613	8.6456e-10	1.36082e-05	T	C
	1	6259130	rs3827723	ENSG00000158286	-7049	-0.356021	4.73598e-10	1.36082e-05	G	A
	1	6260663	rs11121478	ENSG00000158286	-5516	-0.355744	3.06474e-10	1.36082e-05	C	A
	1	6261871	rs10864433	ENSG00000158286	-4308	-0.353712	4.68307e-10	1.36082e-05	A	G
	1	6262231	rs10864434	ENSG00000158286	-3948	-0.340184	8.2498e-10	1.36082e-05	T	A
	1	6262880	rs4908539	ENSG00000158286	-3299	-0.362841	1.32739e-10	1.36082e-05	A	G
	1	6263354	rs4908864	ENSG00000158286	-2825	-0.362841	1.32739e-10	1.36082e-05	T	C
	1	6263792	rs11121483	ENSG00000158286	-2387	-0.340184	8.2498e-10	1.36082e-05	G	A
	1	6264775	rs12069441	ENSG00000158286	-1404	-0.357341	2.42311e-10	1.36082e-05	C	T
	1	6265368	rs2272988	ENSG00000158286	-811	-0.369104	5.71223e-11	1.36082e-05	G	A
	1	6266096	rs4908540	ENSG00000158286	-83	-0.356178	2.34498e-10	1.36082e-05	G	A
	1	6293890	rs12073932	ENSG00000116237	-2142	-0.521498	7.16531e-06	1.67962e-05	A	G
	1	6295569	rs115156943	ENSG00000116237	-463	-0.585934	3.57307e-06	1.67962e-05	G	T
	1	6296621	rs12084175	ENSG00000116237	589	-0.521498	7.16531e-06	1.67962e-05	T	A
	1	6297079	rs138421571	ENSG00000116237	1047	-0.585934	3.57307e-06	1.67962e-05	T	C
	1	6297592	rs139693978	ENSG00000116237	1560	-0.561808	6.63012e-06	1.67962e-05	T	C
	1	6307255	rs6577565	ENSG00000158286	41076	-0.293161	2.03443e-06	1.36082e-05	T	C
	1	6557009	rs3007430	ENSG00000171680	-23125	-0.240047	2.98256e-06	1.43047e-05	C	A
	1	6573038	rs10442706	ENSG00000171680	-7096	-0.441497	6.15322e-15	1.43047e-05	C	G
	1	6573038	rs10442706	ENSG00000162408	-41535	-0.181435	7.14459e-07	1.40526e-05	C	G
	1	6574273	rs7517855	ENSG00000171680	-5861	-0.48392	4.51412e-17	1.43047e-05	A	G
	1	6574273	rs7517855	ENSG00000162408	-40300	-0.212758	1.16878e-08	1.40526e-05	A	G
	1	6574418	rs7517959	ENSG00000171680	-5716	-0.48392	4.51412e-17	1.43047e-05	A	G
	1	6574418	rs7517959	ENSG00000162408	-40155	-0.212758	1.16878e-08	1.40526e-05	A	G
	1	6575071	rs12408699	ENSG00000171680	-5063	-0.48392	4.51412e-17	1.43047e-05	G	A
	1	6575071	rs12408699	ENSG00000162408	-39502	-0.212758	1.16878e-08	1.40526e-05	G	A
	1	6575091	rs77098383	ENSG00000171680	-5043	0.233358	1.21451e-06	1.43047e-05	G	C
	1	6575099	rs112702172	ENSG00000171680	-5035	0.241371	5.56351e-07	1.43047e-05	T	C
	1	6575870	rs78032147	ENSG00000171680	-4264	0.233868	1.23477e-06	1.43047e-05	A	G
	1	6577663	rs12040536	ENSG00000171680	-2471	-1.00076	8.64909e-06	1.43047e-05	T	G
	1	6577871	rs4243830	ENSG00000171680	-2263	-0.616207	1.53803e-26	1.43047e-05	C	T
	1	6577871	rs4243830	ENSG00000162408	-36702	-0.2816	1.08693e-13	1.40526e-05	C	T
	1	6577915	rs4243831	ENSG00000171680	-2219	-0.60753	8.81964e-26	1.43047e-05	C	G
	1	6577915	rs4243831	ENSG00000162408	-36658	-0.276743	2.89241e-13	1.40526e-05	C	G
	1	6577962	rs4243832	ENSG00000171680	-2172	-0.616207	1.53803e-26	1.43047e-05	C	T
	1	6577962	rs4243832	ENSG00000162408	-36611	-0.2816	1.08693e-13	1.40526e-05	C	T
	1	6578067	rs4511140	ENSG00000171680	-2067	-0.577479	1.51244e-21	1.43047e-05	A	C
	1	6578067	rs4511140	ENSG00000162408	-36506	-0.264697	1.84388e-11	1.40526e-05	A	C
	1	6578070	rs4282847	ENSG00000171680	-2064	-0.577479	1.51244e-21	1.43047e-05	G	A
	1	6578070	rs4282847	ENSG00000162408	-36503	-0.264697	1.84388e-11	1.40526e-05	G	A
	1	6578450	rs12041462	ENSG00000171680	-1684	-0.577157	2.45944e-21	1.43047e-05	A	G
	1	6578450	rs12041462	ENSG00000162408	-36123	-0.261759	3.85503e-11	1.40526e-05	A	G
	1	6578472	rs12137494	ENSG00000171680	-1662	-0.616207	1.53803e-26	1.43047e-05	G	T
	1	6578472	rs12137494	ENSG00000162408	-36101	-0.2816	1.08693e-13	1.40526e-05	G	T
	1	6578531	rs12739181	ENSG00000171680	-1603	-0.616207	1.53803e-26	1.43047e-05	A	T
	1	6578531	rs12739181	ENSG00000162408	-36042	-0.2816	1.08693e-13	1.40526e-05	A	T
	1	6578685	rs4339891	ENSG00000171680	-1449	-1.00076	8.64909e-06	1.43047e-05	G	T
	1	6578927	rs7531380	ENSG00000171680	-1207	-0.616207	1.53803e-26	1.43047e-05	G	A
	1	6578927	rs7531380	ENSG00000162408	-35646	-0.2816	1.08693e-13	1.40526e-05	G	A
	1	6579385	rs12045180	ENSG00000171680	-749	-1.00076	8.64909e-06	1.43047e-05	T	C
	1	6579607	rs1556035	ENSG00000171680	-527	-0.616207	1.53803e-26	1.43047e-05	C	T
	1	6579607	rs1556035	ENSG00000162408	-34966	-0.2816	1.08693e-13	1.40526e-05	C	T
	1	6579653	rs41278014	ENSG00000171680	-481	-0.577157	2.45944e-21	1.43047e-05	C	G
	1	6579653	rs41278014	ENSG00000162408	-34920	-0.261759	3.85503e-11	1.40526e-05	C	G
	1	6579843	rs1010584	ENSG00000171680	-291	-0.626949	2.62455e-29	1.43047e-05	C	T
	1	6579843	rs1010584	ENSG00000162408	-34730	-0.284132	1.09664e-14	1.40526e-05	C	T
	1	6580236	rs4908903	ENSG00000171680	102	-1.00076	8.64909e-06	1.43047e-05	G	C
	1	6580250	rs4908904	ENSG00000171680	116	-0.626949	2.62455e-29	1.43047e-05	C	T
	1	6580250	rs4908904	ENSG00000162408	-34323	-0.284132	1.09664e-14	1.40526e-05	C	T
	1	6580397	rs12046229	ENSG00000171680	263	-0.577157	2.45944e-21	1.43047e-05	T	C
	1	6580397	rs12046229	ENSG00000162408	-34176	-0.261759	3.85503e-11	1.40526e-05	T	C
	1	6580429	rs11122043	ENSG00000171680	295	-0.626949	2.62455e-29	1.43047e-05	C	T
	1	6580429	rs11122043	ENSG00000162408	-34144	-0.284132	1.09664e-14	1.40526e-05	C	T
	1	6580557	rs12043378	ENSG00000171680	423	-1.00076	8.64909e-06	1.43047e-05	A	G
	1	6580896	rs4908556	ENSG00000171680	762	-1.00076	8.64909e-06	1.43047e-05	C	T
	1	6581283	rs12410405	ENSG00000171680	1149	-0.594173	7.69889e-24	1.43047e-05	G	C
	1	6581283	rs12410405	ENSG00000162408	-33290	-0.269213	2.92318e-12	1.40526e-05	G	C
	1	6581877	rs7540913	ENSG00000171680	1743	-0.625329	4.88956e-29	1.43047e-05	G	A
	1	6581877	rs7540913	ENSG00000162408	-32696	-0.280456	2.81499e-14	1.40526e-05	G	A
	1	6583183	rs2182870	ENSG00000171680	3049	-0.574847	4.66993e-21	1.43047e-05	T	C
	1	6583183	rs2182870	ENSG00000162408	-31390	-0.257003	1.00146e-10	1.40526e-05	T	C
	1	6583270	rs34757678	ENSG00000171680	3136	-0.574847	4.66993e-21	1.43047e-05	G	C
	1	6583270	rs34757678	ENSG00000162408	-31303	-0.257003	1.00146e-10	1.40526e-05	G	C
	1	6583701	rs10158949	ENSG00000171680	3567	-0.577479	1.51244e-21	1.43047e-05	T	C
	1	6583701	rs10158949	ENSG00000162408	-30872	-0.264697	1.84388e-11	1.40526e-05	T	C
	1	6584045	rs41278016	ENSG00000171680	3911	-0.574847	4.66993e-21	1.43047e-05	G	C
	1	6584045	rs41278016	ENSG00000162408	-30528	-0.257003	1.00146e-10	1.40526e-05	G	C
	1	6584101	rs4908558	ENSG00000171680	3967	-0.598082	2.16367e-24	1.43047e-05	A	G
	1	6584101	rs4908558	ENSG00000162408	-30472	-0.27152	1.48208e-12	1.40526e-05	A	G
	1	6584420	rs11809957	ENSG00000171680	4286	-0.579506	6.08768e-21	1.43047e-05	A	C
	1	6584420	rs11809957	ENSG00000162408	-30153	-0.259201	1.10526e-10	1.40526e-05	A	C
	1	6584657	rs11811007	ENSG00000171680	4523	-0.593139	2.19943e-21	1.43047e-05	C	T
	1	6584657	rs11811007	ENSG00000162408	-29916	-0.264218	8.45457e-11	1.40526e-05	C	T
	1	6585403	rs12047275	ENSG00000171680	5269	-1.00076	8.64909e-06	1.43047e-05	G	A
	1	6585539	rs1064835	ENSG00000171680	5405	-0.640046	1.65261e-29	1.43047e-05	C	T
	1	6585539	rs1064835	ENSG00000162408	-29034	-0.278494	1.18144e-13	1.40526e-05	C	T
	1	6585804	rs13513	ENSG00000171680	5670	-0.640046	1.65261e-29	1.43047e-05	C	T
	1	6585804	rs13513	ENSG00000162408	-28769	-0.278494	1.18144e-13	1.40526e-05	C	T
	1	6586553	rs2274553	ENSG00000171680	6419	-0.640046	1.65261e-29	1.43047e-05	C	T
	1	6586553	rs2274553	ENSG00000162408	-28020	-0.278494	1.18144e-13	1.40526e-05	C	T
	1	6587614	rs12047931	ENSG00000171680	7480	-0.587693	1.77521e-21	1.43047e-05	T	C
	1	6587614	rs12047931	ENSG00000162408	-26959	-0.261689	7.82948e-11	1.40526e-05	T	C
	1	6587860	rs2004221	ENSG00000171680	7726	-0.628899	1.14147e-26	1.43047e-05	A	G
	1	6587860	rs2004221	ENSG00000162408	-26713	-0.277702	7.09533e-13	1.40526e-05	A	G
	1	6587887	rs2004222	ENSG00000171680	7753	-0.628899	1.14147e-26	1.43047e-05	A	C
	1	6587887	rs2004222	ENSG00000162408	-26686	-0.277702	7.09533e-13	1.40526e-05	A	C
	1	6588604	rs908273	ENSG00000171680	8470	-0.640046	1.65261e-29	1.43047e-05	G	A
	1	6588604	rs908273	ENSG00000162408	-25969	-0.278494	1.18144e-13	1.40526e-05	G	A
	1	6588736	rs11122081	ENSG00000171680	8602	-1.00076	8.64909e-06	1.43047e-05	G	A
	1	6589641	rs6657495	ENSG00000171680	9507	-0.610041	2.02617e-24	1.43047e-05	T	C
	1	6589641	rs6657495	ENSG00000162408	-24932	-0.267003	9.82833e-12	1.40526e-05	T	C
	1	6590133	rs11122082	ENSG00000171680	9999	-0.587693	1.77521e-21	1.43047e-05	T	C
	1	6590133	rs11122082	ENSG00000162408	-24440	-0.261689	7.82948e-11	1.40526e-05	T	C
	1	6590407	rs7552107	ENSG00000171680	10273	-0.633821	9.03731e-24	1.43047e-05	A	G
	1	6590407	rs7552107	ENSG00000162408	-24166	-0.28169	8.54314e-12	1.40526e-05	A	G
	1	6590502	rs7552196	ENSG00000171680	10368	-0.668471	4.59514e-32	1.43047e-05	G	A
	1	6590502	rs7552196	ENSG00000162408	-24071	-0.281696	9.00368e-14	1.40526e-05	G	A
	1	6591466	rs4908907	ENSG00000171680	11332	-0.643576	1.07382e-26	1.43047e-05	G	A
	1	6591466	rs4908907	ENSG00000162408	-23107	-0.257926	9.4097e-11	1.40526e-05	G	A
	1	6591524	rs4908560	ENSG00000171680	11390	-0.643576	1.07382e-26	1.43047e-05	T	C
	1	6591524	rs4908560	ENSG00000162408	-23049	-0.257926	9.4097e-11	1.40526e-05	T	C
	1	6591937	rs932112	ENSG00000171680	11803	-0.641759	1.14472e-26	1.43047e-05	T	C
	1	6591937	rs932112	ENSG00000162408	-22636	-0.262428	3.77795e-11	1.40526e-05	T	C
	1	6592377	rs58415361	ENSG00000171680	12243	-0.631548	1.28826e-23	1.43047e-05	G	A
	1	6592377	rs58415361	ENSG00000162408	-22196	-0.28105	9.3194e-12	1.40526e-05	G	A
	1	6593532	rs11122083	ENSG00000171680	13398	-0.631548	1.28826e-23	1.43047e-05	A	G
	1	6593532	rs11122083	ENSG00000162408	-21041	-0.28105	9.3194e-12	1.40526e-05	A	G
	1	6593830	rs10864612	ENSG00000171680	13696	-0.65145	7.36358e-27	1.43047e-05	C	G
	1	6593830	rs10864612	ENSG00000162408	-20743	-0.275457	6.15373e-12	1.40526e-05	C	G
	1	6594305	rs12046804	ENSG00000171680	14171	-1.00076	8.64909e-06	1.43047e-05	A	G
	1	6594561	rs12046884	ENSG00000171680	14427	-0.631548	1.28826e-23	1.43047e-05	A	G
	1	6594561	rs12046884	ENSG00000162408	-20012	-0.28105	9.3194e-12	1.40526e-05	A	G
	1	6594773	rs12401795	ENSG00000171680	14639	-0.631548	1.28826e-23	1.43047e-05	G	A
	1	6594773	rs12401795	ENSG00000162408	-19800	-0.28105	9.3194e-12	1.40526e-05	G	A
	1	6594930	rs6577579	ENSG00000171680	14796	-0.65145	7.36358e-27	1.43047e-05	C	T
	1	6594930	rs6577579	ENSG00000162408	-19643	-0.275457	6.15373e-12	1.40526e-05	C	T
	1	6595234	rs75772573	ENSG00000171680	15100	-1.00076	8.64909e-06	1.43047e-05	T	C
	1	6595690	rs12024749	ENSG00000171680	15556	-1.00076	8.64909e-06	1.43047e-05	C	T
	1	6595902	rs10864613	ENSG00000171680	15768	-0.65145	7.36358e-27	1.43047e-05	T	C
	1	6595902	rs10864613	ENSG00000162408	-18671	-0.275457	6.15373e-12	1.40526e-05	T	C
	1	6596008	rs10864614	ENSG00000171680	15874	-0.65145	7.36358e-27	1.43047e-05	G	A
	1	6596008	rs10864614	ENSG00000162408	-18565	-0.275457	6.15373e-12	1.40526e-05	G	A
	1	6596199	rs10864615	ENSG00000171680	16065	-0.65145	7.36358e-27	1.43047e-05	G	A
	1	6596199	rs10864615	ENSG00000162408	-18374	-0.275457	6.15373e-12	1.40526e-05	G	A
	1	6596678	rs7518459	ENSG00000171680	16544	-0.65145	7.36358e-27	1.43047e-05	C	G
	1	6596678	rs7518459	ENSG00000162408	-17895	-0.275457	6.15373e-12	1.40526e-05	C	G
	1	6596871	rs1114661	ENSG00000171680	16737	-0.65145	7.36358e-27	1.43047e-05	G	A
	1	6596871	rs1114661	ENSG00000162408	-17702	-0.275457	6.15373e-12	1.40526e-05	G	A
	1	6597861	rs11122085	ENSG00000171680	17727	-0.631548	1.28826e-23	1.43047e-05	C	T
	1	6597861	rs11122085	ENSG00000162408	-16712	-0.28105	9.3194e-12	1.40526e-05	C	T
	1	6598962	rs143066665	ENSG00000171680	18828	-1.00076	8.64909e-06	1.43047e-05	A	G
	1	6599041	rs4908909	ENSG00000171680	18907	-0.630292	1.02329e-23	1.43047e-05	C	T
	1	6599041	rs4908909	ENSG00000162408	-15532	-0.270395	5.03599e-11	1.40526e-05	C	T
	1	6599362	rs4908910	ENSG00000171680	19228	-0.630292	1.02329e-23	1.43047e-05	T	A
	1	6599362	rs4908910	ENSG00000162408	-15211	-0.270395	5.03599e-11	1.40526e-05	T	A
	1	6599523	rs4908911	ENSG00000171680	19389	-0.630292	1.02329e-23	1.43047e-05	C	T
	1	6599523	rs4908911	ENSG00000162408	-15050	-0.270395	5.03599e-11	1.40526e-05	C	T
	1	6599755	rs10779787	ENSG00000171680	19621	-0.630292	1.02329e-23	1.43047e-05	C	G
	1	6599755	rs10779787	ENSG00000162408	-14818	-0.270395	5.03599e-11	1.40526e-05	C	G
	1	6599768	rs12028881	ENSG00000171680	19634	-0.631548	1.28826e-23	1.43047e-05	G	T
	1	6599768	rs12028881	ENSG00000162408	-14805	-0.28105	9.3194e-12	1.40526e-05	G	T
	1	6600461	rs12122657	ENSG00000171680	20327	-0.65145	7.36358e-27	1.43047e-05	C	T
	1	6600461	rs12122657	ENSG00000162408	-14112	-0.275457	6.15373e-12	1.40526e-05	C	T
	1	6600607	rs12122712	ENSG00000171680	20473	-0.677014	3.1141e-32	1.43047e-05	C	T
	1	6600607	rs12122712	ENSG00000162408	-13966	-0.28883	3.64111e-14	1.40526e-05	C	T
	1	6600804	rs12027598	ENSG00000171680	20670	-0.631548	1.28826e-23	1.43047e-05	T	C
	1	6600804	rs12027598	ENSG00000162408	-13769	-0.28105	9.3194e-12	1.40526e-05	T	C
	1	6601007	rs12030607	ENSG00000171680	20873	-0.650108	1.22696e-26	1.43047e-05	A	T
	1	6601007	rs12030607	ENSG00000162408	-13566	-0.284461	1.21515e-12	1.40526e-05	A	T
	1	6601246	rs11122086	ENSG00000171680	21112	-0.603717	2.35738e-24	1.43047e-05	T	G
	1	6601246	rs11122086	ENSG00000162408	-13327	-0.274233	1.49372e-12	1.40526e-05	T	G
	1	6601290	rs12744992	ENSG00000171680	21156	-0.65145	7.36358e-27	1.43047e-05	G	A
	1	6601290	rs12744992	ENSG00000162408	-13283	-0.275457	6.15373e-12	1.40526e-05	G	A
	1	6601319	rs57203351	ENSG00000171680	21185	-0.645564	2.95675e-26	1.43047e-05	C	T
	1	6601319	rs57203351	ENSG00000162408	-13254	-0.287475	6.58625e-13	1.40526e-05	C	T
	1	6601336	rs12760251	ENSG00000171680	21202	-0.677014	3.1141e-32	1.43047e-05	C	T
	1	6601336	rs12760251	ENSG00000162408	-13237	-0.28883	3.64111e-14	1.40526e-05	C	T
	1	6601607	rs4908915	ENSG00000171680	21473	-0.691978	6.58326e-30	1.43047e-05	T	C
	1	6601607	rs4908915	ENSG00000162408	-12966	-0.293581	3.69404e-13	1.40526e-05	T	C
	1	6601773	rs3761927	ENSG00000171680	21639	-0.691978	6.58326e-30	1.43047e-05	T	C
	1	6601773	rs3761927	ENSG00000162408	-12800	-0.293581	3.69404e-13	1.40526e-05	T	C
	1	6602586	rs4908916	ENSG00000171680	22452	-0.691978	6.58326e-30	1.43047e-05	T	C
	1	6602586	rs4908916	ENSG00000162408	-11987	-0.293581	3.69404e-13	1.40526e-05	T	C
	1	6602755	rs4908917	ENSG00000171680	22621	-0.691978	6.58326e-30	1.43047e-05	G	A
	1	6602755	rs4908917	ENSG00000162408	-11818	-0.293581	3.69404e-13	1.40526e-05	G	A
	1	6603151	rs2412309	ENSG00000171680	23017	-0.691978	6.58326e-30	1.43047e-05	A	G
	1	6603151	rs2412309	ENSG00000162408	-11422	-0.293581	3.69404e-13	1.40526e-05	A	G
	1	6603424	rs11122087	ENSG00000171680	23290	-0.691978	6.58326e-30	1.43047e-05	G	T
	1	6603424	rs11122087	ENSG00000162408	-11149	-0.293581	3.69404e-13	1.40526e-05	G	T
	1	6603677	rs11122088	ENSG00000171680	23543	-0.673617	1.36121e-26	1.43047e-05	T	G
	1	6603677	rs11122088	ENSG00000162408	-10896	-0.289862	3.1255e-12	1.40526e-05	T	G
	1	6603772	rs12026673	ENSG00000171680	23638	-1.00076	8.64909e-06	1.43047e-05	G	A
	1	6603908	rs11122089	ENSG00000171680	23774	-0.712556	2.40286e-35	1.43047e-05	G	A
	1	6603908	rs11122089	ENSG00000162408	-10665	-0.304077	2.62161e-15	1.40526e-05	G	A
	1	6606608	rs6679649	ENSG00000171680	26474	-0.69256	8.75734e-30	1.43047e-05	T	C
	1	6606608	rs6679649	ENSG00000162408	-7965	-0.293014	4.81501e-13	1.40526e-05	T	C
	1	6607142	rs12029123	ENSG00000171680	27008	-0.69256	8.75734e-30	1.43047e-05	T	C
	1	6607142	rs12029123	ENSG00000162408	-7431	-0.293014	4.81501e-13	1.40526e-05	T	C
	1	6607199	rs10746502	ENSG00000171680	27065	-0.712556	2.40286e-35	1.43047e-05	T	C
	1	6607199	rs10746502	ENSG00000162408	-7374	-0.304077	2.62161e-15	1.40526e-05	T	C
	1	6607814	rs7536908	ENSG00000171680	27680	-0.712556	2.40286e-35	1.43047e-05	C	T
	1	6607814	rs7536908	ENSG00000162408	-6759	-0.304077	2.62161e-15	1.40526e-05	C	T
	1	6607882	rs115000655	ENSG00000171680	27748	-1.00076	8.64909e-06	1.43047e-05	C	T
	1	6608319	rs9701016	ENSG00000171680	28185	-0.712556	2.40286e-35	1.43047e-05	C	T
	1	6608319	rs9701016	ENSG00000162408	-6254	-0.304077	2.62161e-15	1.40526e-05	C	T
	1	6608435	rs10779790	ENSG00000171680	28301	-0.712556	2.40286e-35	1.43047e-05	A	G
	1	6608435	rs10779790	ENSG00000162408	-6138	-0.304077	2.62161e-15	1.40526e-05	A	G
	1	6608503	rs56036909	ENSG00000171680	28369	-0.69256	8.75734e-30	1.43047e-05	T	C
	1	6608503	rs56036909	ENSG00000162408	-6070	-0.293014	4.81501e-13	1.40526e-05	T	C
	1	6609014	rs111465153	ENSG00000171680	28880	-0.69256	8.75734e-30	1.43047e-05	T	C
	1	6609014	rs111465153	ENSG00000162408	-5559	-0.293014	4.81501e-13	1.40526e-05	T	C
	1	6609559	rs11122091	ENSG00000171680	29425	-0.712556	2.40286e-35	1.43047e-05	C	A
	1	6609559	rs11122091	ENSG00000162408	-5014	-0.304077	2.62161e-15	1.40526e-05	C	A
	1	6609896	rs11579888	ENSG00000171680	29762	-0.712556	2.40286e-35	1.43047e-05	G	A
	1	6609896	rs11579888	ENSG00000162408	-4677	-0.304077	2.62161e-15	1.40526e-05	G	A
	1	6609958	rs11581831	ENSG00000171680	29824	-0.712556	2.40286e-35	1.43047e-05	C	T
	1	6609958	rs11581831	ENSG00000162408	-4615	-0.304077	2.62161e-15	1.40526e-05	C	T
	1	6610049	rs6692747	ENSG00000171680	29915	-0.67455	1.72194e-26	1.43047e-05	T	C
	1	6610049	rs6692747	ENSG00000162408	-4524	-0.289426	3.99119e-12	1.40526e-05	T	C
	1	6610153	rs6683334	ENSG00000171680	30019	-0.712556	2.40286e-35	1.43047e-05	G	A
	1	6610153	rs6683334	ENSG00000162408	-4420	-0.304077	2.62161e-15	1.40526e-05	G	A
	1	6610160	rs6692838	ENSG00000171680	30026	-0.712556	2.40286e-35	1.43047e-05	C	T
	1	6610160	rs6692838	ENSG00000162408	-4413	-0.304077	2.62161e-15	1.40526e-05	C	T
	1	6610366	rs2063805	ENSG00000171680	30232	-0.712556	2.40286e-35	1.43047e-05	T	C
	1	6610366	rs2063805	ENSG00000162408	-4207	-0.304077	2.62161e-15	1.40526e-05	T	C
	1	6610382	rs2063806	ENSG00000171680	30248	-0.712556	2.40286e-35	1.43047e-05	C	T
	1	6610382	rs2063806	ENSG00000162408	-4191	-0.304077	2.62161e-15	1.40526e-05	C	T
	1	6611026	rs10864623	ENSG00000171680	30892	-0.712556	2.40286e-35	1.43047e-05	C	G
	1	6611026	rs10864623	ENSG00000162408	-3547	-0.304077	2.62161e-15	1.40526e-05	C	G
	1	6611854	rs12733111	ENSG00000171680	31720	-0.712556	2.40286e-35	1.43047e-05	G	A
	1	6611854	rs12733111	ENSG00000162408	-2719	-0.304077	2.62161e-15	1.40526e-05	G	A
	1	6611981	rs12759872	ENSG00000171680	31847	-0.712556	2.40286e-35	1.43047e-05	A	G
	1	6611981	rs12759872	ENSG00000162408	-2592	-0.304077	2.62161e-15	1.40526e-05	A	G
	1	6612108	rs12031325	ENSG00000171680	31974	-1.00076	8.64909e-06	1.43047e-05	A	G
	1	6612269	rs7552172	ENSG00000171680	32135	-0.712556	2.40286e-35	1.43047e-05	C	T
	1	6612269	rs7552172	ENSG00000162408	-2304	-0.304077	2.62161e-15	1.40526e-05	C	T
	1	6612327	rs10864624	ENSG00000171680	32193	-0.939406	1.14917e-05	1.43047e-05	G	A
	1	6612576	rs10779792	ENSG00000171680	32442	-0.939406	1.14917e-05	1.43047e-05	A	G
	1	6612602	rs10779793	ENSG00000171680	32468	-0.712556	2.40286e-35	1.43047e-05	C	T
	1	6612602	rs10779793	ENSG00000162408	-1971	-0.304077	2.62161e-15	1.40526e-05	C	T
	1	6612651	rs10779794	ENSG00000171680	32517	-0.712556	2.40286e-35	1.43047e-05	C	G
	1	6612651	rs10779794	ENSG00000162408	-1922	-0.304077	2.62161e-15	1.40526e-05	C	G
	1	6612668	rs12031523	ENSG00000171680	32534	-0.69256	8.75734e-30	1.43047e-05	A	G
	1	6612668	rs12031523	ENSG00000162408	-1905	-0.293014	4.81501e-13	1.40526e-05	A	G
	1	6612782	rs6577580	ENSG00000171680	32648	-0.939406	1.14917e-05	1.43047e-05	A	G
	1	6612894	rs6577581	ENSG00000171680	32760	-0.712556	2.40286e-35	1.43047e-05	C	T
	1	6612894	rs6577581	ENSG00000162408	-1679	-0.304077	2.62161e-15	1.40526e-05	C	T
	1	6612905	rs12036631	ENSG00000171680	32771	-0.67957	1.04314e-26	1.43047e-05	C	T
	1	6612905	rs12036631	ENSG00000162408	-1668	-0.296419	1.35191e-12	1.40526e-05	C	T
	1	6612933	rs12031598	ENSG00000171680	32799	-0.67957	1.04314e-26	1.43047e-05	T	G
	1	6612933	rs12031598	ENSG00000162408	-1640	-0.296419	1.35191e-12	1.40526e-05	T	G
	1	6613190	rs6577582	ENSG00000171680	33056	-0.939406	1.14917e-05	1.43047e-05	A	C
	1	6613706	rs12029979	ENSG00000171680	33572	-0.67957	1.04314e-26	1.43047e-05	T	C
	1	6613706	rs12029979	ENSG00000162408	-867	-0.296419	1.35191e-12	1.40526e-05	T	C
	1	6613858	rs4908921	ENSG00000171680	33724	-0.712556	2.40286e-35	1.43047e-05	T	C
	1	6613858	rs4908921	ENSG00000162408	-715	-0.304077	2.62161e-15	1.40526e-05	T	C
	1	6613888	rs4908922	ENSG00000171680	33754	-0.712556	2.40286e-35	1.43047e-05	T	A
	1	6613888	rs4908922	ENSG00000162408	-685	-0.304077	2.62161e-15	1.40526e-05	T	A
	1	6614230	rs10864625	ENSG00000171680	34096	-0.681632	2.71762e-28	1.43047e-05	A	G
	1	6614230	rs10864625	ENSG00000162408	-343	-0.288823	1.59072e-12	1.40526e-05	A	G
	1	6614391	rs6693391	ENSG00000171680	34257	-0.939406	1.14917e-05	1.43047e-05	A	C
	1	6614535	rs4908923	ENSG00000171680	34401	-0.712556	2.40286e-35	1.43047e-05	G	A
	1	6614535	rs4908923	ENSG00000162408	-38	-0.304077	2.62161e-15	1.40526e-05	G	A
	1	6614653	rs4908924	ENSG00000171680	34519	-0.712556	2.40286e-35	1.43047e-05	C	G
	1	6614653	rs4908924	ENSG00000162408	80	-0.304077	2.62161e-15	1.40526e-05	C	G
	1	6614747	rs60256927	ENSG00000171680	34613	-0.69256	8.75734e-30	1.43047e-05	A	G
	1	6614747	rs60256927	ENSG00000162408	174	-0.293014	4.81501e-13	1.40526e-05	A	G
	1	6615695	rs925744	ENSG00000171680	35561	-0.712712	1.25049e-33	1.43047e-05	C	T
	1	6615695	rs925744	ENSG00000162408	1122	-0.298535	3.64719e-14	1.40526e-05	C	T
	1	6617041	rs4908926	ENSG00000171680	36907	-0.712712	1.25049e-33	1.43047e-05	C	T
	1	6617041	rs4908926	ENSG00000162408	2468	-0.298535	3.64719e-14	1.40526e-05	C	T
	1	6617055	rs74892820	ENSG00000171680	36921	-0.679709	1.23669e-27	1.43047e-05	T	C
	1	6617055	rs74892820	ENSG00000162408	2482	-0.281391	9.38918e-12	1.40526e-05	T	C
	1	6618785	rs10157142	ENSG00000171680	38651	-0.68307	6.09956e-28	1.43047e-05	A	T
	1	6618785	rs10157142	ENSG00000162408	4212	-0.286123	3.96997e-12	1.40526e-05	A	T
	1	6619354	rs112429605	ENSG00000171680	39220	-0.66643	1.07204e-24	1.43047e-05	G	T
	1	6619354	rs112429605	ENSG00000162408	4781	-0.284566	2.57137e-11	1.40526e-05	G	T
	1	6619749	rs151248973	ENSG00000171680	39615	-1.00076	8.64909e-06	1.43047e-05	T	C
	1	6620545	rs12565181	ENSG00000171680	40411	-0.658753	2.34939e-27	1.43047e-05	A	G
	1	6620545	rs12565181	ENSG00000162408	5972	-0.237068	4.91869e-09	1.40526e-05	A	G
	1	6620768	rs111497797	ENSG00000171680	40634	-0.641088	2.1467e-23	1.43047e-05	T	C
	1	6620768	rs111497797	ENSG00000162408	6195	-0.241988	1.1748e-08	1.40526e-05	T	C
	1	6621544	rs10864626	ENSG00000171680	41410	-0.63825	4.18642e-23	1.43047e-05	A	G
	1	6621544	rs10864626	ENSG00000162408	6971	-0.243119	1.048e-08	1.40526e-05	A	G
	1	6621921	rs3908553	ENSG00000171680	41787	-0.63825	4.18642e-23	1.43047e-05	A	G
	1	6621921	rs3908553	ENSG00000162408	7348	-0.243119	1.048e-08	1.40526e-05	A	G
	1	6621996	rs3986418	ENSG00000171680	41862	-0.649315	1.14042e-26	1.43047e-05	G	C
	1	6621996	rs3986418	ENSG00000162408	7423	-0.240748	2.47051e-09	1.40526e-05	G	C
	1	6622011	rs3986417	ENSG00000171680	41877	-0.649315	1.14042e-26	1.43047e-05	T	C
	1	6622011	rs3986417	ENSG00000162408	7438	-0.240748	2.47051e-09	1.40526e-05	T	C
	1	6623122	rs4908927	ENSG00000171680	42988	-0.631014	7.44455e-29	1.43047e-05	G	T
	1	6623122	rs4908927	ENSG00000162408	8549	-0.232972	7.16008e-10	1.40526e-05	G	T
	1	6626615	rs12080675	ENSG00000171680	46481	-0.648993	7.28257e-31	1.43047e-05	C	A
	1	6626615	rs12080675	ENSG00000162408	12042	-0.234329	5.24797e-10	1.40526e-05	C	A
	1	6627694	rs57065667	ENSG00000171680	47560	-0.629187	6.11873e-23	1.43047e-05	A	G
	1	6627694	rs57065667	ENSG00000162408	13121	-0.242415	7.87558e-09	1.40526e-05	A	G
	1	6631431	rs11587438	ENSG00000171680	51297	-0.473095	4.21733e-18	1.43047e-05	C	T
	1	6631615	rs12760552	ENSG00000171680	51481	-0.473095	4.21733e-18	1.43047e-05	C	T
	1	6631700	rs12760709	ENSG00000171680	51566	-0.473095	4.21733e-18	1.43047e-05	C	T
	1	6632951	rs12041318	ENSG00000171680	52817	-0.485934	2.77559e-15	1.43047e-05	C	T
	1	6635306	rs34160967	ENSG00000171680	55172	0.263396	2.07417e-07	1.43047e-05	A	G
	1	6635816	rs11122099	ENSG00000171680	55682	-0.473095	4.21733e-18	1.43047e-05	G	C
	1	6636456	rs75192825	ENSG00000171680	56322	-0.996053	1.22591e-05	1.43047e-05	C	T
	1	6636461	rs17492553	ENSG00000171680	56327	0.283408	7.47173e-09	1.43047e-05	T	C
	1	6637171	rs12040340	ENSG00000171680	57037	-0.485934	2.77559e-15	1.43047e-05	A	G
	1	6638064	rs11122100	ENSG00000171680	57930	-0.501573	9.60915e-16	1.43047e-05	C	T
	1	6651728	rs1556036	ENSG00000171680	71594	-0.273199	4.42553e-06	1.43047e-05	T	C
	1	6652718	rs2235567	ENSG00000171680	72584	-0.273017	3.77625e-07	1.43047e-05	A	G
	1	6652745	rs7513688	ENSG00000171680	72611	-0.273017	3.77625e-07	1.43047e-05	A	G
	1	6657240	rs7521134	ENSG00000171680	77106	-0.292563	8.98875e-07	1.43047e-05	T	C
	1	6657355	rs4587589	ENSG00000171680	77221	-0.292563	8.98875e-07	1.43047e-05	T	C
	1	6657424	rs3866805	ENSG00000171680	77290	-0.273357	3.66427e-07	1.43047e-05	A	C
	1	6657653	rs75366952	ENSG00000171680	77519	-0.336539	5.4473e-08	1.43047e-05	A	C
	1	6657964	rs35070405	ENSG00000171680	77830	-0.273357	3.66427e-07	1.43047e-05	C	T
	1	6663554	rs2232453	ENSG00000171680	83420	-0.292563	8.98875e-07	1.43047e-05	T	C
	1	6669319	rs11122103	ENSG00000171680	89185	-0.292563	8.98875e-07	1.43047e-05	T	C
	1	6669970	rs12741141	ENSG00000171680	89836	-0.264231	8.53076e-07	1.43047e-05	G	C
	1	6670699	rs11582660	ENSG00000171680	90565	-0.264231	8.53076e-07	1.43047e-05	G	A
	1	6671043	rs77887513	ENSG00000171680	90909	-0.326678	1.39387e-07	1.43047e-05	G	A
	1	6672729	rs11583755	ENSG00000171680	92595	-0.264231	8.53076e-07	1.43047e-05	C	A
	1	6673780	rs12402498	ENSG00000171680	93646	-0.282851	2.07744e-06	1.43047e-05	G	C
	1	6676040	rs12725767	ENSG00000171680	95906	-0.264231	8.53076e-07	1.43047e-05	G	A
	1	6676191	rs35649025	ENSG00000171680	96057	-0.282851	2.07744e-06	1.43047e-05	T	C
	1	6676485	rs12731208	ENSG00000171680	96351	-0.264231	8.53076e-07	1.43047e-05	G	T
	1	6678726	rs67436983	ENSG00000171680	98592	-0.282851	2.07744e-06	1.43047e-05	T	C
	1	6679456	rs35690436	ENSG00000171680	99322	-0.282851	2.07744e-06	1.43047e-05	C	G
	1	6679848	rs2072948	ENSG00000171680	99714	-0.282851	2.07744e-06	1.43047e-05	T	C
	1	6681375	rs6695474	ENSG00000171680	101241	-0.282851	2.07744e-06	1.43047e-05	T	C
	1	6684906	rs2076363	ENSG00000171680	104772	-0.267487	6.83308e-07	1.43047e-05	G	C
	1	6688358	rs11122109	ENSG00000171680	108224	-0.27488	2.62582e-07	1.43047e-05	A	G
	1	6691312	rs12405970	ENSG00000171680	111178	-0.27488	2.62582e-07	1.43047e-05	A	G
	1	6693876	rs11583890	ENSG00000171680	113742	-0.27488	2.62582e-07	1.43047e-05	G	A
	1	6694927	rs2294532	ENSG00000171680	114793	-0.27488	2.62582e-07	1.43047e-05	T	C
	1	6709911	rs12759053	ENSG00000171680	129777	-0.283964	1.53035e-06	1.43047e-05	A	G
	1	6713114	rs2235564	ENSG00000171680	132980	-0.292793	7.89796e-08	1.43047e-05	T	C
	1	6715390	rs6577584	ENSG00000171680	135256	-0.299938	4.55756e-08	1.43047e-05	G	T
	1	6715440	rs6577585	ENSG00000171680	135306	-0.299938	4.55756e-08	1.43047e-05	A	G
	1	6715548	rs77529167	ENSG00000171680	135414	-0.325639	1.74437e-07	1.43047e-05	C	A
	1	6715901	rs7551708	ENSG00000171680	135767	-0.299938	4.55756e-08	1.43047e-05	C	T
	1	6717672	rs6698073	ENSG00000171680	137538	-0.299938	4.55756e-08	1.43047e-05	T	C
	1	6719008	rs6577586	ENSG00000171680	138874	-0.299938	4.55756e-08	1.43047e-05	A	G
	1	6719637	rs6577587	ENSG00000171680	139503	-0.299938	4.55756e-08	1.43047e-05	C	T
	1	6719883	rs7519427	ENSG00000171680	139749	-0.299938	4.55756e-08	1.43047e-05	C	T
	1	6719976	rs7514505	ENSG00000171680	139842	-0.29354	8.22289e-08	1.43047e-05	T	C
	1	6720990	rs2281190	ENSG00000171680	140856	-0.299938	4.55756e-08	1.43047e-05	A	C
	1	6722559	rs2281189	ENSG00000171680	142425	-0.299938	4.55756e-08	1.43047e-05	C	T
	1	6722852	rs6671667	ENSG00000171680	142718	-0.299938	4.55756e-08	1.43047e-05	G	A
	1	6723082	rs6577588	ENSG00000171680	142948	-0.299938	4.55756e-08	1.43047e-05	C	T
	1	6723118	rs6577589	ENSG00000171680	142984	-0.299938	4.55756e-08	1.43047e-05	T	G
	1	6723806	rs6659873	ENSG00000171680	143672	-0.299938	4.55756e-08	1.43047e-05	G	T
	1	6724105	rs2235563	ENSG00000171680	143971	-0.299938	4.55756e-08	1.43047e-05	C	T
	1	6724249	rs2039363	ENSG00000171680	144115	-0.299938	4.55756e-08	1.43047e-05	A	G
	1	6724457	rs2039364	ENSG00000171680	144323	-0.299938	4.55756e-08	1.43047e-05	G	A
	1	6733081	rs35005772	ENSG00000171680	152947	-0.299938	4.55756e-08	1.43047e-05	T	C
	1	6747897	rs277686	ENSG00000171680	167763	-0.287596	1.20193e-06	1.43047e-05	G	C
	1	6749761	rs277685	ENSG00000171680	169627	-0.292388	8.97134e-07	1.43047e-05	G	A
	1	6750710	rs277684	ENSG00000171680	170576	-0.273954	6.83707e-06	1.43047e-05	T	C
	1	6758961	rs2943679	ENSG00000171680	178827	-0.274116	6.76897e-06	1.43047e-05	T	C
	1	6763809	rs278018	ENSG00000171680	183675	-0.274116	6.76897e-06	1.43047e-05	A	G
	1	6764205	rs278019	ENSG00000171680	184071	-0.314936	8.85107e-07	1.43047e-05	T	C
	1	6771140	rs277670	ENSG00000171680	191006	-0.27935	4.3706e-06	1.43047e-05	T	C
	1	6784464	rs277680	ENSG00000171680	204330	-0.262371	4.43831e-06	1.43047e-05	C	T
	1	6787396	rs436920	ENSG00000171680	207262	-0.273252	8.13529e-06	1.43047e-05	G	C
	1	6882986	rs623974	ENSG00000171680	302852	-0.462631	9.68784e-06	1.43047e-05	G	A
	1	7818731	rs141070156	ENSG00000049247	-94841	0.343815	1.33216e-05	1.69249e-05	C	T
	1	7825248	rs75499366	ENSG00000049247	-88324	0.322609	1.25844e-05	1.69249e-05	G	A
	1	7828417	rs3813809	ENSG00000049247	-85155	0.322609	1.25844e-05	1.69249e-05	A	C
[truncated: 338,277+ more rows]
