# Supplementary material for: Identification of asthma-related genes using asthmatic blood eQTLs of Korean patients
Source: BMC Med Genomics. 2023 Oct 24;16:259. doi: 10.1186/s12920-023-01677-7 (PMC10599017; doi:10.1186/s12920-023-01677-7)
Supplement: Supplementary file 2 — Additional file 2: Table S2. eQTL results showing allelic effects in the opposite direction, between the asthmatic and normal eQTL data; Table S3. Results for 148 loci significantly associated with asthma in the GWAS analysis of the UK Biobank for colocalization analysis; Table S4. Results for 11 loci significantly associated with asthma in the GWAS analysis of the Japanese cohort for colocalization analysis; Table S5. Significant colocalization genes of three eQTL datasets; Table S6. Shared eGenes of significant colocalization between GTEx and Japanese; Table S7. Significant results of SMR analysis; Table S8. Significant results of TWAS analysis; Table S9. Asthma susceptibility genes and interacting asthma drugs. [file 12920_2023_1677_MOESM2_ESM.xlsx]

## Sheet: S2
	Table S2. eQTL results showing allelic effects in the opposite direction, between the asthmatic and normal eQTL data.
	eQTL dataset	Ensemble ID	Gene symbol	Number of pairs	eQTL dataset	Ensemble ID	Gene symbol	Number of pairs
	GTEx	ENSG00000116977	LGALS8	6/7	Japanese	ENSG00000116977	LGALS8	2/2
	GTEx	ENSG00000144455	SUMF1	27/27	Japanese	ENSG00000144455	SUMF1	33/33
	GTEx	ENSG00000260261	AC124944.3	3/3	Japanese	ENSG00000260261	AC124944.3	3/4
	GTEx	ENSG00000168903	BTNL3	110/110	Japanese	ENSG00000168903	BTNL3	100/100
	GTEx	ENSG00000204536	CCHCR1	143/224	Japanese	ENSG00000204536	CCHCR1	54/54
	GTEx	ENSG00000237541	HLA-DQA2	1108/1112	Japanese	ENSG00000237541	HLA-DQA2	278/278
	GTEx	ENSG00000229391	HLA-DRB6	465/525	Japanese	ENSG00000229391	HLA-DRB6	142/147
	GTEx	ENSG00000146833	TRIM4	99/99	Japanese	ENSG00000146833	TRIM4	85/85
	GTEx	ENSG00000198805	PNP	14/14	Japanese	ENSG00000198805	PNP	6/6
	GTEx	ENSG00000072864	NDE1	4/4	Japanese	ENSG00000072864	NDE1	4/4
	GTEx	ENSG00000238083	LRRC37A2	3/79	Japanese	ENSG00000238083	LRRC37A2	59/59
	GTEx	ENSG00000141179	PCTP	53/53	Japanese	ENSG00000141179	PCTP	52/52
	GTEx	ENSG00000007129	CEACAM21	108/108	Japanese	ENSG00000007129	CEACAM21	115/115
	GTEx	ENSG00000186230	ZNF749	44/44	Japanese	ENSG00000186230	ZNF749	43/43
	GTEx	ENSG00000178726	THBD	34/34	Japanese	ENSG00000178726	THBD	34/34
	GTEx	ENSG00000187608	ISG15	4/4	Japanese	ENSG00000231389	HLA-DPA1	6/6
	GTEx	ENSG00000160075	SSU72	3/3	Japanese	ENSG00000205038	PKHD1L1	129/129
	GTEx	ENSG00000189339	SLC35E2B	34/49	Japanese	ENSG00000174194	CTGLF5	32/32
	GTEx	ENSG00000162408	NOL9	118/118	Japanese	ENSG00000197870	PRB3	578/578
	GTEx	ENSG00000142794	NBPF3	1/84	Japanese	ENSG00000140368	PSTPIP1	20/20
	GTEx	ENSG00000169442	CD52	113/115
	GTEx	ENSG00000117748	RPA2	51/51
	GTEx	ENSG00000168528	SERINC2	1/103
	GTEx	ENSG00000162600	OMA1	150/150
	GTEx	ENSG00000134256	CD101	36/36
	GTEx	ENSG00000152061	RABGAP1L	242/242
	GTEx	ENSG00000162877	PM20D1	1/1
	GTEx	ENSG00000138031	ADCY3	6/38
	GTEx	ENSG00000189350	TOGARAM2	17/17
	GTEx	ENSG00000075292	ZNF638	1/1
	GTEx	ENSG00000246575	AC093162.2	21/21
	GTEx	ENSG00000168883	USP39	9/9
	GTEx	ENSG00000068654	POLR1A	3/39
	GTEx	ENSG00000135968	GCC2	67/544
	GTEx	ENSG00000240356	RPL23AP7	1/87
	GTEx	ENSG00000136717	BIN1	6/78
	GTEx	ENSG00000144320	LNPK	24/24
	GTEx	ENSG00000138376	BARD1	1/1
	GTEx	ENSG00000127838	PNKD	172/172
	GTEx	ENSG00000180902	D2HGDH	11/12
	GTEx	ENSG00000114650	SCAP	3/3
	GTEx	ENSG00000163933	RFT1	8/8
	GTEx	ENSG00000227124	ZNF717	1/126
	GTEx	ENSG00000198919	DZIP3	37/39
	GTEx	ENSG00000163785	RYK	1/1
	GTEx	ENSG00000114770	ABCC5	13/73
	GTEx	ENSG00000176945	MUC20	4/119
	GTEx	ENSG00000185619	PCGF3	1/131
	GTEx	ENSG00000168824	NSG1	1/43
	GTEx	ENSG00000196526	AFAP1	6/15
	GTEx	ENSG00000163682	RPL9	1/40
	GTEx	ENSG00000225138	SLC9A3-AS1	2/66
	GTEx	ENSG00000228716	DHFR	23/36
	GTEx	ENSG00000164308	ERAP2	12/361
	GTEx	ENSG00000131507	NDFIP1	59/59
	GTEx	ENSG00000137285	TUBB2B	4/4
	GTEx	ENSG00000111863	ADTRP	2/7
	GTEx	ENSG00000186470	BTN3A2	2/251
	GTEx	ENSG00000206341	HLA-H	307/427
	GTEx	ENSG00000206503	HLA-A	620/625
	GTEx	ENSG00000204525	HLA-C	78/448
	GTEx	ENSG00000204531	POU5F1	158/159
	GTEx	ENSG00000137310	TCF19	8/9
	GTEx	ENSG00000234745	HLA-B	9/44
	GTEx	ENSG00000204520	MICA	12/300
	GTEx	ENSG00000204351	SKIV2L	3/3
	GTEx	ENSG00000198502	HLA-DRB5	28/343
	GTEx	ENSG00000196126	HLA-DRB1	5/656
	GTEx	ENSG00000223534	HLA-DQB1-AS1	2/632
	GTEx	ENSG00000179344	HLA-DQB1	5/1094
	GTEx	ENSG00000196735	HLA-DQA1	3/1039
	GTEx	ENSG00000112139	MDGA1	1/51
	GTEx	ENSG00000135535	CD164	54/54
	GTEx	ENSG00000111885	MAN1A1	6/6
	GTEx	ENSG00000118514	ALDH8A1	1/197
	GTEx	ENSG00000196204	RNF216P1	18/18
	GTEx	ENSG00000122674	CCZ1	25/76
	GTEx	ENSG00000106460	TMEM106B	135/135
	GTEx	ENSG00000196683	TOMM7	1/92
	GTEx	ENSG00000122557	HERPUD2	9/9
	GTEx	ENSG00000241057	AC004951.3	3/3
	GTEx	ENSG00000127957	PMS2P3	4/4
	GTEx	ENSG00000135218	CD36	10/10
	GTEx	ENSG00000221838	AP4M1	3/30
	GTEx	ENSG00000128604	IRF5	4/4
	GTEx	ENSG00000133624	ZNF767P	105/105
	GTEx	ENSG00000133574	GIMAP4	89/89
	GTEx	ENSG00000104763	ASAH1	36/36
	GTEx	ENSG00000107201	DDX58	5/5
	GTEx	ENSG00000135052	GOLM1	108/145
	GTEx	ENSG00000182150	ERCC6L2	1/1
	GTEx	ENSG00000136783	NIPSNAP3A	11/26
	GTEx	ENSG00000107959	PITRM1	12/12
	GTEx	ENSG00000188234	AGAP4	1/1
	GTEx	ENSG00000148690	FRA10AC1	8/26
	GTEx	ENSG00000174885	NLRP6	2/3
	GTEx	ENSG00000206013	IFITM5	1/13
	GTEx	ENSG00000110665	C11orf21	13/121
	GTEx	ENSG00000132256	TRIM5	2/2
	GTEx	ENSG00000245532	NEAT1	74/74
	GTEx	ENSG00000149269	PAK1	2/2
	GTEx	ENSG00000118369	USP35	7/7
	GTEx	ENSG00000235505	AP002004.1	14/14
	GTEx	ENSG00000152404	CWF19L2	22/22
	GTEx	ENSG00000111696	NT5DC3	2/21
	GTEx	ENSG00000088387	DOCK9	5/5
	GTEx	ENSG00000139921	TMX1	18/18
	GTEx	ENSG00000100612	DHRS7	169/169
	GTEx	ENSG00000183576	SETD3	64/64
	GTEx	ENSG00000183828	NUDT14	51/51
	GTEx	ENSG00000140199	SLC12A6	62/62
	GTEx	ENSG00000137877	SPTBN5	2/36
	GTEx	ENSG00000128951	DUT	126/126
	GTEx	ENSG00000197535	MYO5A	12/12
	GTEx	ENSG00000069869	NEDD4	3/24
	GTEx	ENSG00000140545	MFGE8	11/11
	GTEx	ENSG00000185043	CIB1	3/174
	GTEx	ENSG00000259205	PRKXP1	6/9
	GTEx	ENSG00000129925	TMEM8A	5/52
	GTEx	ENSG00000183604	SMG1P5	50/50
	GTEx	ENSG00000168404	MLKL	2/2
	GTEx	ENSG00000104731	KLHDC4	13/48
	GTEx	ENSG00000176715	ACSF3	1/50
	GTEx	ENSG00000185324	CDK10	40/49
	GTEx	ENSG00000141252	VPS53	1/27
	GTEx	ENSG00000108509	CAMTA2	10/41
	GTEx	ENSG00000214425	LRRC37A4P	5/5
	GTEx	ENSG00000185829	ARL17A	11/16
	GTEx	ENSG00000260075	NSFP1	3/64
	GTEx	ENSG00000136449	MYCBPAP	13/29
	GTEx	ENSG00000141556	TBCD	68/68
	GTEx	ENSG00000152229	PSTPIP2	100/100
	GTEx	ENSG00000197563	PIGN	23/23
	GTEx	ENSG00000089351	GRAMD1A	14/14
	GTEx	ENSG00000161671	EMC10	28/28
	GTEx	ENSG00000167747	C19orf48	1/1
	GTEx	ENSG00000262874	C19orf84	41/41
	GTEx	ENSG00000189430	NCR1	8/8
	GTEx	ENSG00000089012	SIRPG	12/12
	GTEx	ENSG00000089177	KIF16B	4/150
	GTEx	ENSG00000101310	SEC23B	15/90
	GTEx	ENSG00000171940	ZNF217	2/2
	GTEx	ENSG00000092758	COL9A3	1/2
	GTEx	ENSG00000160305	DIP2A	3/444
	GTEx	ENSG00000160310	PRMT2	14/347
	GTEx	ENSG00000211685	IGLC7	3/6
	GTEx	ENSG00000235231	AP000351.3	30/134
	GTEx	ENSG00000198089	SFI1	6/98
	GTEx	ENSG00000100197	CYP2D6	14/248
	GTEx	ENSG00000189306	RRP7A	7/20
	GTEx	ENSG00000182841	RRP7BP	15/15
	GTEx	ENSG00000100266	PACSIN2	39/39
	GTEx	ENSG00000188511	C22orf34	136/136
	GTEx	ENSG00000100288	CHKB	1/7
	GTEx	ENSG00000100299	ARSA	2/2
	Number of pairs, eQTL pairs with opposite effect directions among overapping significant pairs;

## Sheet: S3
	Table S3. Results for 148 loci significantly associated with asthma in the GWAS analysis of the UK Biobank for colocalization analysis.
	GenomicLocus	GWAS lead SNPs	chromosome	position (hg19)	GWAS P
	1	rs2016366	1	2513678	3.7e-11
	2	rs301816	1	8505058	5.3e-14
	3	rs2230624	1	12175658	4.3e-12
	4	rs34349689	1	25250919	5.6e-12
	5	rs2228552	1	32165495	3.4e-08
	6	rs71580314	1	150507691	1.6e-09
	7	rs61816761	1	152285861	3.5e-39
	8	rs1202085373	1	154410356	1.6e-12
	9	rs776871909	1	159151320	5.4e-10
	10	rs2070901	1	161185058	3.6e-12
	11	rs1723016	1	167433056	2e-21
	12	rs10912564	1	173170618	1.5e-14
	13	rs76181804	1	198601705	2.6e-13
	14	rs7538512	1	203092059	1.1e-11
	15	rs372362333	1	206622793	1.3e-09
	16	rs371923485	1	212861362	4.3e-08
	17	rs697852	1	226914734	1.5e-09
	18	rs891058	2	8442547	1.1e-24
	19	rs17009315	2	30491392	2.2e-08
	20	rs35668054	2	72054837	4.4e-08
	21	rs10197862	2	102966549	4.3e-93
	22	rs138308793	2	112250758	3.5e-08
	23	rs7425446	2	143777498	2.2e-08
	24	rs6741949	2	162910223	1e-08
	25	rs7423358	2	228704721	2.2e-12
	26	rs34290285	2	242698640	1.7e-70
	27	rs13101202	3	12699361	2.1e-09
	28	rs2014490	3	16972211	9.2e-10
	29	rs35570272	3	33047662	1.5e-21
	30	rs73078636	3	51441307	4.7e-08
	31	rs61192126	3	72394852	6.9e-10
	32	rs7622814	3	112650431	9.8e-09
	33	rs9877891	3	119260866	2.7e-08
	34	rs2811525	3	127999430	6.1e-09
	35	rs13077048	3	141106954	2.5e-10
	36	rs7626218	3	176852038	4.5e-15
	37	rs13099273	3	188133518	2.5e-22
	38	rs1823236	3	195764299	4.9e-10
	39	rs1684466	3	196359310	4.2e-16
	40	rs5743618	4	38798648	6.8e-43
	41	rs17454584	4	123353432	5.4e-25
	42	rs796632525	5	14633912	2.8e-17
	43	rs7717955	5	35862841	1.3e-19
	44	rs10040192	5	71695880	3.2e-08
	45	rs1837253	5	110401872	2.7e-57
	46	rs3813308	5	118690781	3.9e-11
	47	rs848	5	131996500	1.1e-39
	48	rs62379371	5	133439274	6.5e-09
	49	rs249681	5	141538017	1.9e-16
	50	rs11746314	5	156752957	4.2e-11
	51	rs4921290	5	159914240	8.2e-12
	52	rs33921462	5	176814656	2.6e-08
	53	rs952579	6	21884440	2.4e-09
	54	rs761202278	6	26173252	6e-13
	55	rs140519731	6	33195656	5.6e-12
	56	rs9348970	6	35153565	7.1e-10
	57	rs1198807554	6	91001332	7.8e-38
	58	rs1364450	6	109389508	1.2e-08
	59	rs41285280	6	128291649	1.8e-17
	60	rs2614266	6	135716532	8.9e-12
	61	rs6927172	6	138002175	5.6e-11
	62	rs768512669	6	149786489	3.3e-09
	63	rs1401084970	6	155134173	2.7e-09
	64	rs73033560	7	3157276	7e-11
	65	rs7802450	7	20570071	5.3e-21
	66	rs1800797	7	22766221	1.1e-11
	67	rs917117	7	28176305	1.9e-22
	68	rs370802342	7	77005160	2.8e-08
	69	rs4739738	8	81291645	2.2e-32
	70	rs13277355	8	128777719	1.3e-14
	71	rs34173062	8	145158607	1.3e-12
	72	rs992969	9	6209697	1.9e-78
	73	rs274945	9	23585741	1.2e-08
	74	rs200491113	9	101932851	1.2e-13
	75	rs34187268	9	117506040	3.3e-09
	76	rs7026596	9	117838093	6.1e-09
	77	rs2159778	9	123678129	4.5e-09
	78	rs10986291	9	127016271	1.3e-08
	79	rs11539209	9	131483551	9.7e-11
	80	rs117137535	9	140500443	3.9e-09
	81	rs12722502	10	6093139	1.1e-24
	82	rs2255088	10	6625378	7.9e-14
	83	rs2197415	10	9062856	5.9e-60
	84	rs12775438	10	64437473	1.1e-08
	85	rs1227677510	10	94391439	1e-12
	86	rs12788104	11	1123739	3.2e-15
	87	rs11042902	11	10655623	3.8e-09
	88	rs7108441	11	36351781	3.9e-09
	89	rs1535	11	61597972	3.7e-14
	90	rs479844	11	65551957	1e-18
	91	rs7936323	11	76293758	5.9e-74
	92	rs539524	11	111477325	1e-10
	93	rs12365699	11	118743286	1.7e-17
	94	rs1940377	11	128131266	9.3e-12
	95	rs11168244	12	48202941	4.1e-09
	96	rs62623446	12	55368291	6.4e-09
	97	rs1689510	12	56396768	2.8e-27
	98	rs3024971	12	57493727	3e-32
	99	rs11178649	12	71533238	2.2e-09
	100	rs377150901	12	94558437	3.7e-10
	101	rs11065987	12	112072424	3.4e-08
	102	rs7980311	12	121355860	2.3e-11
	103	rs34270626	13	40353390	6e-10
	104	rs9315776	13	41003022	3.8e-08
	105	rs61960013	13	44490181	7e-09
	106	rs61957178	13	73995194	3.1e-10
	107	rs34259893	13	100029463	9.3e-19
	108	rs2007960	14	35882935	7.1e-11
	109	rs1950897	14	68760141	3e-16
	110	rs1410039837	14	69254435	6.8e-10
	111	rs10131290	14	93015479	2e-10
	112	rs4906259	14	103228417	9.5e-10
	113	rs1655558	15	41787585	9.6e-12
	114	rs11071559	15	61069988	2.4e-27
	115	rs56375023	15	67448363	5.1e-57
	116	rs4842921	15	84556623	4.7e-10
	117	rs35441874	16	11213021	6.7e-42
	118	rs3024622	16	27365453	7.1e-22
	119	rs2066844	16	50745926	3.2e-09
	120	rs71368508	17	4521473	6.8e-10
	121	rs72842819	17	7328821	3.2e-09
	122	rs750065349	17	12193443	8.6e-10
	123	rs2305479	17	38062217	2.9e-69
	124	rs9909628	17	40418571	3.2e-11
	125	rs4247364	17	43336687	8.6e-14
	126	rs72833417	17	45873049	3.3e-12
	127	rs1553754	17	46563707	9.2e-09
	128	rs12952581	17	47448346	4.8e-21
	129	rs1991401	17	62502435	1.1e-08
	130	rs76848919	17	76352554	5.6e-09
	131	rs12956924	18	46451146	3.7e-08
	132	rs11379197	18	51799756	1.9e-10
	133	rs3826620	18	60021504	1.3e-09
	134	rs12964116	18	61442619	2.6e-09
	135	rs117552144	19	3136091	3.6e-11
	136	rs10420217	19	4355871	2e-08
	137	rs142116911	19	6582206	2.8e-08
	138	rs73012738	19	9137195	3.8e-11
	139	rs60139334	19	17217864	4.2e-08
	140	rs117710327	19	33726578	2.3e-29
	141	rs143432496	19	45252714	2.3e-11
	142	rs8103278	19	46370381	1.2e-08
	143	rs6126249	20	50142623	3.4e-09
	144	rs1555926	20	52184944	7.4e-12
	145	rs6011033	20	62322699	9.7e-13
	146	rs11088309	21	36464631	5e-16
	147	rs760517	22	37258986	1.2e-08
	148	rs202636	22	41852479	1.1e-12

## Sheet: S4
	Table S4. Results for 11 loci significantly associated with asthma in the GWAS analysis of the Japanese cohort for colocalization analysis.
	GenomicLocus	GWAS lead SNPs	chromosome	position (hg19)	GWAS P
	1	rs3835894	2	204576923	3.22465e-08
	2	rs4449174	2	242702538	1.44644e-08
	3	rs10719384	3	188110816	3.52309e-08
	4	rs1837253	5	110401872	3.67355e-14
	5	rs3857440	5	131794069	2.07434e-08
	6	rs10797119	9	92202495	1.45416e-08
	7	rs10905284	10	8115362	5.47747e-11
	8	rs3032952	10	9062987	1.23491e-18
	9	rs705704	12	56435412	6.99942e-10
	10	rs10519067	15	61068347	1.67526e-11
	11	rs3024577	16	27358203	7.67467e-16

## Sheet: S5
	Table S5. Significant colocalization genes of three eQTL datasets.
	eQTL dataset	Asthma-GWAS summary data	Ensemble ID	Gene symbol	Variants num	PP4	significant dataset
	Korean asthma	European	ENSG00000108654	DDX5	534	0.999074	KE, GE, JE
	Korean asthma	European	ENSG00000258890	CEP95	582	0.998591	KE, GE, JE
	Korean asthma	European	ENSG00000158373	HIST1H2BD	1473	0.996846	KE, GE
	Korean asthma	European	ENSG00000260261	AC124944.3	1163	0.993955	KE
	Korean asthma	European	ENSG00000158869	FCER1G	926	0.988745	KE, GE, JE
	Korean asthma	European	ENSG00000161955	TNFSF13	1092	0.982983	KE, GE, JE
	Korean asthma	European	ENSG00000197070	ARRDC1	711	0.981669	KE
	Korean asthma	European	ENSG00000186088	GSAP	1097	0.97934	KE
	Korean asthma	European	ENSG00000177311	ZBTB38	868	0.972795	KE, GE
	Korean asthma	European	ENSG00000135541	AHI1	786	0.96204	KE, GE, JE
	Korean asthma	European	ENSG00000134824	FADS2	760	0.95238	KE, JE
	Korean asthma	European	ENSG00000172057	ORMDL3	553	0.948326	KE, GE
	Korean asthma	European	ENSG00000131507	NDFIP1	1108	0.944095	KE, GE
	Korean asthma	European	ENSG00000120093	HOXB3	948	0.934533	KE, GE
	Korean asthma	European	ENSG00000173917	HOXB2	961	0.927338	KE
	Korean asthma	European	ENSG00000124920	MYRF	796	0.889637	KE
	Korean asthma	European	ENSG00000167670	CHAF1A	1329	0.873934	KE, GE, JE
	Korean asthma	European	ENSG00000142599	RERE	820	0.848835	KE, GE
	Korean asthma	European	ENSG00000143772	ITPKB	848	0.846503	KE, JE
	Korean asthma	European	ENSG00000185800	DMWD	1181	0.816549	KE
	Korean asthma	European	ENSG00000256525	POLG2	582	0.816357	KE, GE, JE
	Korean asthma	European	ENSG00000124575	HIST1H1D	1326	0.814854	KE
	Korean asthma	European	ENSG00000139531	SUOX	275	0.80945	KE, KJ, GE, GJ
	Korean asthma	European	ENSG00000023892	DEF6	1067	0.797334	KE, GE, JE
	Korean asthma	European	ENSG00000259511	UBE2Q2L	934	0.758173	KE
	Korean asthma	European	ENSG00000104147	OIP5	991	0.755495	KE
	Korean asthma	European	ENSG00000111271	ACAD10	657	0.741175	KE
	Korean asthma	European	ENSG00000142910	TINAGL1	791	0.689164	KE
	Korean asthma	European	ENSG00000198056	PRIM1	686	0.685469	KE
	Korean asthma	European	ENSG00000163608	NEPRO	1249	0.653881	KE
	Korean asthma	European	ENSG00000132394	EEFSEC	932	0.627651	KE, JE
	Korean asthma	European	ENSG00000203747	FCGR3A	1281	0.619316	KE
	Korean asthma	European	ENSG00000101751	POLI	814	0.609392	KE, GE, JE
	Korean asthma	European	ENSG00000258565	BLZF2P	1145	0.586961	KE
	Korean asthma	European	ENSG00000157837	SPPL3	1093	0.57615	KE
	Korean asthma	European	ENSG00000259956	RBM15B	660	0.54635	KE, JE
	Korean asthma	Japanese	ENSG00000213925	NPM1P33	843	0.981323	KJ
	Korean asthma	Japanese	ENSG00000197728	RPS26	427	0.958595	KJ, GE, GJ, JJ
	Korean asthma	Japanese	ENSG00000139531	SUOX	427	0.817293	KE, KJ, GE, GJ
	Korean asthma	Japanese	ENSG00000131435	PDLIM4	1261	0.703297	KJ
	GTEx	European	ENSG00000158869	FCER1G	1485	0.999	KE, GE, JE
	GTEx	European	ENSG00000258890	CEP95	913	0.999042	KE, GE, JE
	GTEx	European	ENSG00000108654	DDX5	978	0.998902	KE, GE, JE
	GTEx	European	ENSG00000197728	RPS26	647	0.998336	KJ, GE, GJ, JJ
	GTEx	European	ENSG00000158373	HIST1H2BD	1754	0.996134	KE, GE
	GTEx	European	ENSG00000237943	PRKCQ-AS1	2032	0.994691	GE
	GTEx	European	ENSG00000139531	SUOX	608	0.982686	KE, KJ, GE, GJ
	GTEx	European	ENSG00000213542	AC007000.1	1683	0.9796	GE
	GTEx	European	ENSG00000142599	RERE	1174	0.976694	KE, GE
	GTEx	European	ENSG00000177311	ZBTB38	1360	0.966424	KE, GE
	GTEx	European	ENSG00000256525	POLG2	985	0.964986	KE, GE, JE
	GTEx	European	ENSG00000163485	ADORA1	1406	0.962482	GE, JE
	GTEx	European	ENSG00000101751	POLI	1438	0.956772	KE, GE, JE
	GTEx	European	ENSG00000167670	CHAF1A	1974	0.947524	KE, GE, JE
	GTEx	European	ENSG00000135541	AHI1	1341	0.9422	KE, GE, JE
	GTEx	European	ENSG00000157870	FAM213B	1357	0.935751	GE
	GTEx	European	ENSG00000131507	NDFIP1	1807	0.926677	KE, GE
	GTEx	European	ENSG00000181915	ADO	1553	0.926605	GE
	GTEx	European	ENSG00000149485	FADS1	1223	0.92098	GE
	GTEx	European	ENSG00000213626	LBH	1604	0.919598	GE
	GTEx	European	ENSG00000182742	HOXB4	1395	0.910131	GE, JE
	GTEx	European	ENSG00000167083	GNGT2	1670	0.908671	GE
	GTEx	European	ENSG00000120093	HOXB3	1450	0.906391	KE, GE
	GTEx	European	ENSG00000142606	MMEL1	1401	0.897309	GE
	GTEx	European	ENSG00000232912	AL096855.1	1178	0.885673	GE
	GTEx	European	ENSG00000225476	MTCO3P5	1467	0.884823	GE, JE
	GTEx	European	ENSG00000227557	MTND3P9	1397	0.873878	GE, JE
	GTEx	European	ENSG00000065029	ZNF76	1555	0.863603	GE, JE
	GTEx	European	ENSG00000272810	U91328.3	3092	0.858693	GE
	GTEx	European	ENSG00000108785	HSD17B1P1	916	0.855052	GE
	GTEx	European	ENSG00000023892	DEF6	1321	0.837651	KE, GE, JE
	GTEx	European	ENSG00000100362	PVALB	1722	0.834176	GE
	GTEx	European	ENSG00000089902	RCOR1	1497	0.817998	GE
	GTEx	European	ENSG00000167074	TEF	1128	0.817158	GE
	GTEx	European	ENSG00000217275	AL031777.1	1919	0.807969	GE
	GTEx	European	ENSG00000164402	SEPTIN8	1103	0.806504	GE, JE
	GTEx	European	ENSG00000230148	HOXB-AS1	1369	0.805849	GE
	GTEx	European	ENSG00000197457	STMN3	2078	0.803564	GE
	GTEx	European	ENSG00000131437	KIF3A	893	0.790569	GE, JE
	GTEx	European	ENSG00000225948	AL158210.1	2042	0.785562	GE
	GTEx	European	ENSG00000170145	SIK2	1081	0.770899	GE
	GTEx	European	ENSG00000161955	TNFSF13	1673	0.767847	KE, GE, JE
	GTEx	European	ENSG00000064995	TAF11	1271	0.765538	GE
	GTEx	European	ENSG00000134825	TMEM258	1294	0.748745	GE
	GTEx	European	ENSG00000125726	CD70	2135	0.739513	GE
	GTEx	European	ENSG00000172057	ORMDL3	773	0.709487	KE, GE
	GTEx	European	ENSG00000236278	PEBP1P3	1744	0.701222	GE
	GTEx	European	ENSG00000101246	ARFRP1	2094	0.696314	GE
	GTEx	European	ENSG00000234290	AC116366.1	1239	0.673213	GE
	GTEx	European	ENSG00000198917	SPOUT1	962	0.659546	GE
	GTEx	European	ENSG00000205716	FAM183DP	1682	0.624828	GE
	GTEx	European	ENSG00000008838	MED24	976	0.615297	GE
	GTEx	European	ENSG00000228889	UBAC2-AS1	2225	0.569036	GE
	GTEx	European	ENSG00000213079	SCAF8	1739	0.56673	GE
	GTEx	European	ENSG00000135074	ADAM19	2319	0.540264	GE
	GTEx	European	ENSG00000167077	MEI1	1310	0.528006	GE
	GTEx	European	ENSG00000261827	RP11-340F14.5	2689	0.513467	GE
	GTEx	European	ENSG00000089558	KCNH4	936	0.5016	GE
	GTEx	Japanese	ENSG00000197728	RPS26	404	0.957096	KJ, GE, GJ, JJ
	GTEx	Japanese	ENSG00000139531	SUOX	434	0.945751	KE, KJ, GE, GJ
	GTEx	Japanese	ENSG00000259954	IL21R-AS1	771	0.847445	GJ
	Japanese	European	ENSG00000158869	FCER1G	873	0.995217	KE, GE, JE
	Japanese	European	ENSG00000101751	POLI	587	0.968233	KE, GE, JE
	Japanese	European	ENSG00000161955	TNFSF13	1029	0.965019	KE, GE, JE
	Japanese	European	ENSG00000108654	DDX5	448	0.960151	KE, GE, JE
	Japanese	European	ENSG00000135541	AHI1	517	0.955009	KE, GE, JE
	Japanese	European	ENSG00000258890	CEP95	489	0.937771	KE, GE, JE
	Japanese	European	ENSG00000134824	FADS2	645	0.92171	KE, JE
	Japanese	European	ENSG00000163485	ADORA1	976	0.910431	GE, JE
	Japanese	European	ENSG00000065029	ZNF76	850	0.844743	GE, JE
	Japanese	European	ENSG00000023892	DEF6	1005	0.833232	KE, GE, JE
	Japanese	European	ENSG00000234793	AC114730.2	1206	0.832067	JE
	Japanese	European	ENSG00000232772	MTND4P22	995	0.822706	JE
	Japanese	European	ENSG00000158864	NDUFS2	940	0.815987	JE
	Japanese	European	ENSG00000225476	MTCO3P5	915	0.797844	GE, JE
	Japanese	European	ENSG00000164402	SEPTIN8	776	0.796752	GE, JE
	Japanese	European	ENSG00000259956	RBM15B	490	0.791416	KE, JE
	Japanese	European	ENSG00000206531	CD200R1L	1207	0.789158	JE
	Japanese	European	ENSG00000095321	CRAT	1341	0.770286	JE
	Japanese	European	ENSG00000131437	KIF3A	627	0.752267	GE, JE
	Japanese	European	ENSG00000227557	MTND3P9	975	0.740334	GE, JE
	Japanese	European	ENSG00000119383	PTPA	1304	0.737823	JE
	Japanese	European	ENSG00000167670	CHAF1A	938	0.723378	KE, GE, JE
	Japanese	European	ENSG00000181634	TNFSF15	1131	0.698536	JE
	Japanese	European	ENSG00000132394	EEFSEC	847	0.687836	KE, JE
	Japanese	European	ENSG00000172803	SNX32	871	0.651787	JE
	Japanese	European	ENSG00000143409	MINDY1	765	0.649811	JE
	Japanese	European	ENSG00000238164	TNFRSF14-AS1	743	0.630217	JE
	Japanese	European	ENSG00000236194	AC099811.1	1013	0.616264	JE
	Japanese	European	ENSG00000256525	POLG2	448	0.602386	KE, GE, JE
	Japanese	European	ENSG00000108773	KAT2A	568	0.590615	JE
	Japanese	European	ENSG00000204099	NEU4	1217	0.584602	JE
	Japanese	European	ENSG00000131323	TRAF3	570	0.583746	JE
	Japanese	European	ENSG00000172954	LCLAT1	1488	0.540485	JE
	Japanese	European	ENSG00000182742	HOXB4	816	0.528983	GE, JE
	Japanese	European	ENSG00000143772	ITPKB	755	0.528704	KE, JE
	Japanese	European	ENSG00000145777	TSLP	790	0.527724	JE
	Japanese	European	ENSG00000143374	TARS2	715	0.51993	JE
	Japanese	Japanese	ENSG00000197728	RPS26	213	0.952592	KJ, GE, GJ, JJ
	Japanese	Japanese	ENSG00000168395	ING5	1242	0.758422	JJ
	PP4, posterior probability of colocalization;
	Variants num, number of genetic variants used in the colocalization analysis;
	Significant dataset, datasets in which significant colocalization was found;
	KE, Korean asthma eQTL and European GWAS;
	KJ, Korean asthma eQTL and Japanese GWAS;
	GE, GTEx eQTL and European GWAS;
	GJ, GTEx eQTL and Japanese GWAS;
	JE, Japanese eQTL and European GWAS;
	JJ, Japanese eQTL and Japanese GWAS;

## Sheet: S6
	Table S6. Shared eGenes of significant colocalization between GTEx and Japanese.
	Asthma-GWAS summary data		GTEx		Japanese		Korean asthma
			Variants num	PP4	Variants num	PP4	Variants num	PP4
	CEP95	ENSG00000258890	913	0.999042	489	0.937771	582	0.998591
	DDX5	ENSG00000108654	978	0.998902	448	0.960151	534	0.999074
	FCER1G	ENSG00000158869	1485	0.999	873	0.995217	926	0.988745
	TNFSF13	ENSG00000161955	1673	0.767847	1029	0.965019	1092	0.982983
	AHI1	ENSG00000135541	1341	0.9422	517	0.955009	786	0.96204
	RPS26	ENSG00000197728	647	0.998336	213	0.952592	427	0.958595
	POLG2	ENSG00000256525	985	0.964986	448	0.602386	582	0.816357
	CHAF1A	ENSG00000167670	1974	0.947524	938	0.723378	1329	0.873934
	DEF6	ENSG00000023892	1321	0.837651	1005	0.833232	1067	0.797334
	KIF3A	ENSG00000131437	893	0.790569	627	0.752267	1376	0.011587
	POLI	ENSG00000101751	1438	0.956772	587	0.968233	814	0.609392
	ADORA1	ENSG00000163485	1406	0.962482	976	0.910431	NA	NA
	HOXB4	ENSG00000182742	1395	0.910131	816	0.528983	NA	NA
	MTCO3P5	ENSG00000225476	1467	0.884823	915	0.797844	NA	NA
	MTND3P9	ENSG00000227557	1397	0.873878	975	0.740334	NA	NA
	ZNF76	ENSG00000065029	1555	0.863603	850	0.844743	878	0.025842
	SEPTIN8	ENSG00000164402	1103	0.806504	776	0.796752	1425	0.0210186
	Variants num, number of genetic variants used in the colocalization analysis;
	PP4, posterior probability of colocalization;
	NA, not available because gene was out of analysis criteria or does not exist in the dataset;

## Sheet: S7
	Table S7. Significant results of SMR analysis.
	eQTL dataset	Asthma-GWAS summary data	Ensemble ID	Gene symbol	Beta_SMR	SE_SMR	P_SMR	P_HEIDI
	Korean asthma	European	ENSG00000135541	AHI1	-0.0575965	0.0100538	1.01138e-08	0.0550346
	Korean asthma	European	ENSG00000008838	MED24	-0.276571	0.050522	4.39304e-08	0.136484
	Korean asthma	European	ENSG00000108654	DDX5	0.214264	0.044986	1.9082e-06	0.964924
	Korean asthma	Japanese	ENSG00000197728	RPS26	0.116964	0.019624	2.51834e-09	0.0124542
	Japanese	European	ENSG00000197728	RPS26	0.0525044	0.00677887	9.53538e-15	0.0527972
	Japanese	Japanese	ENSG00000197728	RPS26	0.0970978	0.0182821	1.08969e-07	0.0434814
	GTEx	European	ENSG00000172057	ORMDL3	0.25142	0.0250545	1.07036e-23	0.309233
	GTEx	European	ENSG00000073605	GSDMB	0.29932	0.0301838	1.74497e-23	0.0118785
	GTEx	European	ENSG00000197728	RPS26	0.0583189	0.00665243	1.84209e-18	0.0220718
	GTEx	European	ENSG00000139531	SUOX	-0.266006	0.0427082	4.7106e-10	0.074348
	GTEx	European	ENSG00000234290	AC116366.6	-0.212818	0.0345461	7.256e-10	0.04652
	GTEx	European	ENSG00000142599	RERE	0.238229	0.0397914	2.13822e-09	0.0108896
	GTEx	European	ENSG00000167077	MEI1	0.081265	0.0136544	2.65573e-09	0.0950737
	GTEx	European	ENSG00000158869	FCER1G	0.273629	0.0473429	7.48172e-09	0.262854
	GTEx	European	ENSG00000167074	TEF	0.0885503	0.0159592	2.8807e-08	0.0106088
	GTEx	European	ENSG00000135541	AHI1	-0.101138	0.0186833	6.18682e-08	0.561745
	GTEx	European	ENSG00000237943	PRKCQ-AS1	-0.216924	0.0364507	6.925e-08	0.115088
	GTEx	European	ENSG00000158373	HIST1H2BD	-0.142111	0.0264599	7.8382e-08	0.096655
	GTEx	European	ENSG00000023892	DEF6	-0.142491	0.0271895	1.59989e-07	0.39487
	GTEx	European	ENSG00000186470	BTN3A2	-0.0407459	0.00813781	5.52894e-07	0.0199492
	GTEx	European	ENSG00000164209	SLC25A46	-0.415106	0.0833289	6.30823e-07	0.071201
	GTEx	European	ENSG00000163485	ADORA1	-0.0740399	0.0150204	8.25265e-07	0.170476
	GTEx	European	ENSG00000134824	FADS2	-0.0386088	0.00806193	1.67595e-06	0.0257165
	GTEx	European	ENSG00000172992	DCAKD	-0.079714	0.0215804	1.97116e-06	0.0315198

## Sheet: S8
	Table S8. Significant results of TWAS analysis.
	Ensemble ID	Gene synbol	Asthma-GWAS summary data	Korean asthma	GTEx
				TWAS P	TWAS P
	ENSG00000204084	INPP5B	European	3.55e-05	0.0141
	ENSG00000172954	LCLAT1	European	1.22e-06	0.0102
	ENSG00000124920	MYRF	European	1.3e-15	0.00663
	ENSG00000037042	TUBG2	European	5.67e-08	0.589
	ENSG00000239521	CASTOR3	Japanese	2.8e-05	0.93
	ENSG00000182134	TDRKH	European	2.7e-08	0.000526
	ENSG00000260261	RP11-480A16.2	European	4.93e-06	0.000709
	ENSG00000176945	MUC20	Japanese	1.63e-05	0.000313
	ENSG00000138688	KIAA1109	European	3.64e-06	0.00172
	ENSG00000186470	BTN3A2	European	1.07e-10	2.4e-09
	ENSG00000135541	AHI1	European	1e-12	2.92e-13
	ENSG00000173992	CCS	European	8.99e-08	2.13e-07
	ENSG00000197728	RPS26	European	9.15e-31	2.54e-29
	ENSG00000197728	RPS26	Japanese	2.65e-09	1.85e-08
	ENSG00000150967	ABCB9	European	1.13e-09	4.81e-07
	ENSG00000119599	DCAF4	European	2.7e-05	1.92e-05
	ENSG00000073605	GSDMB	European	1.04e-97	1.25e-94
	ENSG00000123607	TTC21B	European	3.92e-05	NA
	ENSG00000287736	PTCSC1	European	3.13e-05	NA
	ENSG00000175274	TP53I11	European	3.67e-06	NA
	ENSG00000213049	HNRNPA1P34	European	2.47e-05	NA
	ENSG00000259726	CSPG4P11	European	1.11e-05	NA
	ENSG00000263846	CIAPIN1P	European	3.64e-05	NA
	NA, not available because gene was out of analysis criteria or does not exist in the dataset;

## Sheet: S9
	Table S9. Asthma susceptibility genes and interacting asthma drugs.
	Susceptibility gene	Asthma drug	Phase of a clinical trial for asthma	Status of recruitment	Target gene	Action type	Sources
	FCGR3A	ADALIMUMAB	Phase 2	Withdrawn	TNF	Inhibitor	Drug Bank | CheMBL
	FCGR3A	ETANERCEPT	Phase 2	Completed	TNF	Inhibitor	Drug Bank | CheMBL
	FCGR3A	FENTANYL	Phase 2, 3	Unknown Status			Drug Bank | CheMBL
	FCGR3A	INDOMETHACIN	Phase 1	Completed	PTGS1, PTGS2	Inhibitor	Drug Bank | CheMBL
	FCGR3A	PREDNISOLONE	Approved	Completed	NR3C1	Agonist	Drug Bank | CheMBL
	FCGR3A	SODIUM CHLORIDE	Approved	Completed			Drug Bank | CheMBL
